# Supplementary material for: On the authenticity of COVID-19 case figures
Source: PLoS One. 2020 Dec 8;15(12):e0243123. doi: 10.1371/journal.pone.0243123 (PMC7723280; doi:10.1371/journal.pone.0243123)
Supplement: S1 File — (ZIP) [file pone.0243123.s001.zip]

Archive with 1 entries (1 files):
- WHO (2).csv
