# Supplementary material for: On the authenticity of COVID-19 case figures
Source: PLoS One. 2020 Dec 8;15(12):e0243123. doi: 10.1371/journal.pone.0243123 (PMC7723280; doi:10.1371/journal.pone.0243123)
Supplement: S1 File — (ZIP) [file pone.0243123.s001.zip › WHO (2).csv]

ADM0_NAME	date_epicrv	NewCase	CumCase	NewDeath
Afghanistan	2020-02-24T00:00:00.000Z	1	1	0
Afghanistan	2020-02-25T00:00:00.000Z	0	1	0
Afghanistan	2020-02-26T00:00:00.000Z	0	1	0
Afghanistan	2020-02-27T00:00:00.000Z	0	1	0
Afghanistan	2020-02-28T00:00:00.000Z	0	1	0
Afghanistan	2020-02-29T00:00:00.000Z	0	1	0
Afghanistan	2020-03-01T00:00:00.000Z	0	1	0
Afghanistan	2020-03-02T00:00:00.000Z	0	1	0
Afghanistan	2020-03-03T00:00:00.000Z	0	1	0
Afghanistan	2020-03-04T00:00:00.000Z	0	1	0
Afghanistan	2020-03-05T00:00:00.000Z	0	1	0
Afghanistan	2020-03-06T00:00:00.000Z	0	1	0
Afghanistan	2020-03-07T00:00:00.000Z	3	4	0
Afghanistan	2020-03-08T00:00:00.000Z	0	4	0
Afghanistan	2020-03-09T00:00:00.000Z	0	4	0
Afghanistan	2020-03-10T00:00:00.000Z	0	4	0
Afghanistan	2020-03-11T00:00:00.000Z	3	7	0
Afghanistan	2020-03-12T00:00:00.000Z	0	7	0
Afghanistan	2020-03-13T00:00:00.000Z	0	7	0
Afghanistan	2020-03-14T00:00:00.000Z	3	10	0
Afghanistan	2020-03-15T00:00:00.000Z	6	16	0
Afghanistan	2020-03-16T00:00:00.000Z	5	21	0
Afghanistan	2020-03-17T00:00:00.000Z	1	22	0
Afghanistan	2020-03-18T00:00:00.000Z	0	22	0
Afghanistan	2020-03-19T00:00:00.000Z	0	22	0
Afghanistan	2020-03-20T00:00:00.000Z	2	24	0
Afghanistan	2020-03-21T00:00:00.000Z	0	24	0
Afghanistan	2020-03-22T00:00:00.000Z	10	34	0
Afghanistan	2020-03-23T00:00:00.000Z	6	40	1
Afghanistan	2020-03-24T00:00:00.000Z	2	42	0
Afghanistan	2020-03-25T00:00:00.000Z	32	74	0
Afghanistan	2020-03-26T00:00:00.000Z	6	80	1
Afghanistan	2020-03-27T00:00:00.000Z	11	91	0
Afghanistan	2020-03-28T00:00:00.000Z	15	106	1
Afghanistan	2020-03-29T00:00:00.000Z	8	114	1
Afghanistan	2020-03-30T00:00:00.000Z	0	114	0
Afghanistan	2020-03-31T00:00:00.000Z	52	166	0
Afghanistan	2020-04-01T00:00:00.000Z	26	192	0
Afghanistan	2020-04-02T00:00:00.000Z	43	235	0
Afghanistan	2020-04-03T00:00:00.000Z	34	269	1
Afghanistan	2020-04-04T00:00:00.000Z	1	270	0
Afghanistan	2020-04-05T00:00:00.000Z	29	299	2
Afghanistan	2020-04-06T00:00:00.000Z	38	337	0
Afghanistan	2020-04-07T00:00:00.000Z	30	367	4
Afghanistan	2020-04-08T00:00:00.000Z	56	423	3
Afghanistan	2020-04-09T00:00:00.000Z	61	484	1
Afghanistan	2020-04-10T00:00:00.000Z	37	521	0
Afghanistan	2020-04-11T00:00:00.000Z	0	521	0
Afghanistan	2020-04-12T00:00:00.000Z	34	555	3
Afghanistan	2020-04-13T00:00:00.000Z	110	665	3
Afghanistan	2020-04-14T00:00:00.000Z	49	714	2
Afghanistan	2020-04-15T00:00:00.000Z	70	784	2
Afghanistan	2020-04-16T00:00:00.000Z	10	794	4
Afghanistan	2020-04-17T00:00:00.000Z	51	845	1
Afghanistan	2020-04-18T00:00:00.000Z	63	908	0
Afghanistan	2020-04-19T00:00:00.000Z	88	996	3
Afghanistan	2020-04-20T00:00:00.000Z	0	996	0
Afghanistan	2020-04-21T00:00:00.000Z	96	1092	3
Afghanistan	2020-04-22T00:00:00.000Z	84	1176	4
Afghanistan	2020-04-23T00:00:00.000Z	0	1176	0
Afghanistan	2020-04-24T00:00:00.000Z	50	1226	0
Afghanistan	2020-04-25T00:00:00.000Z	237	1463	7
Afghanistan	2020-04-26T00:00:00.000Z	0	1463	2
Afghanistan	2020-04-27T00:00:00.000Z	240	1703	8
Afghanistan	2020-04-28T00:00:00.000Z	124	1827	3
Afghanistan	2020-04-29T00:00:00.000Z	0	1827	0
Afghanistan	2020-04-30T00:00:00.000Z	344	2171	4
Afghanistan	2020-05-01T00:00:00.000Z	0	2171	0
Afghanistan	2020-05-02T00:00:00.000Z	298	2469	8
Afghanistan	2020-05-03T00:00:00.000Z	0	2469	0
Afghanistan	2020-05-04T00:00:00.000Z	0	2469	0
Afghanistan	2020-05-05T00:00:00.000Z	755	3224	23
Afghanistan	2020-05-06T00:00:00.000Z	168	3392	9
Afghanistan	2020-05-07T00:00:00.000Z	171	3563	1
Afghanistan	2020-05-08T00:00:00.000Z	0	3563	0
Afghanistan	2020-05-09T00:00:00.000Z	478	4041	10
Afghanistan	2020-05-10T00:00:00.000Z	361	4402	4
Afghanistan	2020-05-11T00:00:00.000Z	262	4664	2
Afghanistan	2020-05-12T00:00:00.000Z	303	4967	6
Afghanistan	2020-05-13T00:00:00.000Z	259	5226	3
Afghanistan	2020-05-14T00:00:00.000Z	113	5339	6
Afghanistan	2020-05-15T00:00:00.000Z	714	6053	17
Afghanistan	2020-05-16T00:00:00.000Z	349	6402	15
Afghanistan	2020-05-17T00:00:00.000Z	262	6664	1
Afghanistan	2020-05-18T00:00:00.000Z	408	7072	4
Afghanistan	2020-05-19T00:00:00.000Z	583	7655	4
Afghanistan	2020-05-20T00:00:00.000Z	490	8145	10
Afghanistan	2020-05-21T00:00:00.000Z	531	8676	6
Afghanistan	2020-05-22T00:00:00.000Z	540	9216	12
Afghanistan	2020-05-23T00:00:00.000Z	650	9866	6
Afghanistan	2020-05-24T00:00:00.000Z	716	10582	7
Afghanistan	2020-05-25T00:00:00.000Z	512	11094	1
Albania	2020-03-09T00:00:00.000Z	2	2	0
Albania	2020-03-10T00:00:00.000Z	4	6	0
Albania	2020-03-11T00:00:00.000Z	4	10	0
Albania	2020-03-12T00:00:00.000Z	13	23	0
Albania	2020-03-13T00:00:00.000Z	10	33	1
Albania	2020-03-14T00:00:00.000Z	5	38	0
Albania	2020-03-15T00:00:00.000Z	4	42	0
Albania	2020-03-16T00:00:00.000Z	9	51	0
Albania	2020-03-17T00:00:00.000Z	4	55	0
Albania	2020-03-18T00:00:00.000Z	4	59	1
Albania	2020-03-19T00:00:00.000Z	11	70	0
Albania	2020-03-20T00:00:00.000Z	0	70	0
Albania	2020-03-21T00:00:00.000Z	6	76	0
Albania	2020-03-22T00:00:00.000Z	0	76	0
Albania	2020-03-23T00:00:00.000Z	13	89	0
Albania	2020-03-24T00:00:00.000Z	34	123	2
Albania	2020-03-25T00:00:00.000Z	23	146	1
Albania	2020-03-26T00:00:00.000Z	28	174	0
Albania	2020-03-27T00:00:00.000Z	12	186	3
Albania	2020-03-28T00:00:00.000Z	11	197	1
Albania	2020-03-29T00:00:00.000Z	15	212	1
Albania	2020-03-30T00:00:00.000Z	11	223	0
Albania	2020-03-31T00:00:00.000Z	0	223	1
Albania	2020-04-01T00:00:00.000Z	20	243	2
Albania	2020-04-02T00:00:00.000Z	34	277	2
Albania	2020-04-03T00:00:00.000Z	0	277	1
Albania	2020-04-04T00:00:00.000Z	56	333	1
Albania	2020-04-05T00:00:00.000Z	0	333	1
Albania	2020-04-06T00:00:00.000Z	44	377	3
Albania	2020-04-07T00:00:00.000Z	0	377	1
Albania	2020-04-08T00:00:00.000Z	23	400	0
Albania	2020-04-09T00:00:00.000Z	9	409	0
Albania	2020-04-10T00:00:00.000Z	7	416	1
Albania	2020-04-11T00:00:00.000Z	0	416	0
Albania	2020-04-12T00:00:00.000Z	30	446	0
Albania	2020-04-13T00:00:00.000Z	0	446	0
Albania	2020-04-14T00:00:00.000Z	29	475	0
Albania	2020-04-15T00:00:00.000Z	0	475	1
Albania	2020-04-16T00:00:00.000Z	19	494	1
Albania	2020-04-17T00:00:00.000Z	24	518	1
Albania	2020-04-18T00:00:00.000Z	30	548	0
Albania	2020-04-19T00:00:00.000Z	0	548	0
Albania	2020-04-20T00:00:00.000Z	14	562	0
Albania	2020-04-21T00:00:00.000Z	47	609	0
Albania	2020-04-22T00:00:00.000Z	25	634	0
Albania	2020-04-23T00:00:00.000Z	0	634	1
Albania	2020-04-24T00:00:00.000Z	44	678	0
Albania	2020-04-25T00:00:00.000Z	0	678	0
Albania	2020-04-26T00:00:00.000Z	34	712	0
Albania	2020-04-27T00:00:00.000Z	14	726	1
Albania	2020-04-28T00:00:00.000Z	10	736	0
Albania	2020-04-29T00:00:00.000Z	30	766	2
Albania	2020-04-30T00:00:00.000Z	7	773	1
Albania	2020-05-01T00:00:00.000Z	0	773	0
Albania	2020-05-02T00:00:00.000Z	16	789	0
Albania	2020-05-03T00:00:00.000Z	6	795	0
Albania	2020-05-04T00:00:00.000Z	8	803	0
Albania	2020-05-05T00:00:00.000Z	17	820	0
Albania	2020-05-06T00:00:00.000Z	12	832	0
Albania	2020-05-07T00:00:00.000Z	0	832	0
Albania	2020-05-08T00:00:00.000Z	18	850	0
Albania	2020-05-09T00:00:00.000Z	6	856	0
Albania	2020-05-10T00:00:00.000Z	12	868	0
Albania	2020-05-11T00:00:00.000Z	0	868	0
Albania	2020-05-12T00:00:00.000Z	4	872	0
Albania	2020-05-13T00:00:00.000Z	4	876	0
Albania	2020-05-14T00:00:00.000Z	4	880	0
Albania	2020-05-15T00:00:00.000Z	18	898	0
Albania	2020-05-16T00:00:00.000Z	35	933	0
Albania	2020-05-17T00:00:00.000Z	13	946	0
Albania	2020-05-18T00:00:00.000Z	2	948	0
Albania	2020-05-19T00:00:00.000Z	0	948	0
Albania	2020-05-20T00:00:00.000Z	16	964	0
Albania	2020-05-21T00:00:00.000Z	5	969	0
Albania	2020-05-22T00:00:00.000Z	0	969	0
Albania	2020-05-23T00:00:00.000Z	12	981	0
Albania	2020-05-24T00:00:00.000Z	8	989	1
Albania	2020-05-25T00:00:00.000Z	15	1004	0
Algeria	2020-02-25T00:00:00.000Z	1	1	0
Algeria	2020-02-26T00:00:00.000Z	0	1	0
Algeria	2020-02-27T00:00:00.000Z	0	1	0
Algeria	2020-02-28T00:00:00.000Z	0	1	0
Algeria	2020-02-29T00:00:00.000Z	0	1	0
Algeria	2020-03-01T00:00:00.000Z	0	1	0
Algeria	2020-03-02T00:00:00.000Z	2	3	0
Algeria	2020-03-03T00:00:00.000Z	2	5	0
Algeria	2020-03-04T00:00:00.000Z	7	12	0
Algeria	2020-03-05T00:00:00.000Z	0	12	0
Algeria	2020-03-06T00:00:00.000Z	5	17	0
Algeria	2020-03-07T00:00:00.000Z	0	17	0
Algeria	2020-03-08T00:00:00.000Z	0	17	0
Algeria	2020-03-09T00:00:00.000Z	3	20	0
Algeria	2020-03-10T00:00:00.000Z	0	20	0
Algeria	2020-03-11T00:00:00.000Z	0	20	0
Algeria	2020-03-12T00:00:00.000Z	5	25	1
Algeria	2020-03-13T00:00:00.000Z	0	25	0
Algeria	2020-03-14T00:00:00.000Z	12	37	1
Algeria	2020-03-15T00:00:00.000Z	12	49	1
Algeria	2020-03-16T00:00:00.000Z	0	49	1
Algeria	2020-03-17T00:00:00.000Z	11	60	0
Algeria	2020-03-18T00:00:00.000Z	12	72	2
Algeria	2020-03-19T00:00:00.000Z	10	82	1
Algeria	2020-03-20T00:00:00.000Z	12	94	3
Algeria	2020-03-21T00:00:00.000Z	0	94	5
Algeria	2020-03-22T00:00:00.000Z	45	139	0
Algeria	2020-03-23T00:00:00.000Z	62	201	2
Algeria	2020-03-24T00:00:00.000Z	30	231	0
Algeria	2020-03-25T00:00:00.000Z	33	264	0
Algeria	2020-03-26T00:00:00.000Z	0	264	0
Algeria	2020-03-27T00:00:00.000Z	41	305	4
Algeria	2020-03-28T00:00:00.000Z	62	367	4
Algeria	2020-03-29T00:00:00.000Z	42	409	1
Algeria	2020-03-30T00:00:00.000Z	45	454	3
Algeria	2020-03-31T00:00:00.000Z	57	511	2
Algeria	2020-04-01T00:00:00.000Z	73	584	4
Algeria	2020-04-02T00:00:00.000Z	263	847	23
Algeria	2020-04-03T00:00:00.000Z	139	986	25
Algeria	2020-04-04T00:00:00.000Z	185	1171	22
Algeria	2020-04-05T00:00:00.000Z	80	1251	25
Algeria	2020-04-06T00:00:00.000Z	0	1251	0
Algeria	2020-04-07T00:00:00.000Z	172	1423	43
Algeria	2020-04-08T00:00:00.000Z	45	1468	21
Algeria	2020-04-09T00:00:00.000Z	104	1572	11
Algeria	2020-04-10T00:00:00.000Z	94	1666	30
Algeria	2020-04-11T00:00:00.000Z	95	1761	21
Algeria	2020-04-12T00:00:00.000Z	64	1825	19
Algeria	2020-04-13T00:00:00.000Z	89	1914	18
Algeria	2020-04-14T00:00:00.000Z	69	1983	20
Algeria	2020-04-15T00:00:00.000Z	87	2070	13
Algeria	2020-04-16T00:00:00.000Z	90	2160	10
Algeria	2020-04-17T00:00:00.000Z	108	2268	12
Algeria	2020-04-18T00:00:00.000Z	150	2418	16
Algeria	2020-04-19T00:00:00.000Z	116	2534	3
Algeria	2020-04-20T00:00:00.000Z	95	2629	8
Algeria	2020-04-21T00:00:00.000Z	89	2718	9
Algeria	2020-04-22T00:00:00.000Z	93	2811	8
Algeria	2020-04-23T00:00:00.000Z	99	2910	10
Algeria	2020-04-24T00:00:00.000Z	97	3007	5
Algeria	2020-04-25T00:00:00.000Z	120	3127	8
Algeria	2020-04-26T00:00:00.000Z	129	3256	4
Algeria	2020-04-27T00:00:00.000Z	126	3382	6
Algeria	2020-04-28T00:00:00.000Z	135	3517	7
Algeria	2020-04-29T00:00:00.000Z	132	3649	5
Algeria	2020-04-30T00:00:00.000Z	199	3848	7
Algeria	2020-05-01T00:00:00.000Z	158	4006	6
Algeria	2020-05-02T00:00:00.000Z	148	4154	3
Algeria	2020-05-03T00:00:00.000Z	141	4295	6
Algeria	2020-05-04T00:00:00.000Z	179	4474	4
Algeria	2020-05-05T00:00:00.000Z	174	4648	2
Algeria	2020-05-06T00:00:00.000Z	190	4838	5
Algeria	2020-05-07T00:00:00.000Z	159	4997	6
Algeria	2020-05-08T00:00:00.000Z	185	5182	7
Algeria	2020-05-09T00:00:00.000Z	187	5369	5
Algeria	2020-05-10T00:00:00.000Z	189	5558	6
Algeria	2020-05-11T00:00:00.000Z	165	5723	8
Algeria	2020-05-12T00:00:00.000Z	168	5891	5
Algeria	2020-05-13T00:00:00.000Z	176	6067	8
Algeria	2020-05-14T00:00:00.000Z	186	6253	7
Algeria	2020-05-15T00:00:00.000Z	189	6442	7
Algeria	2020-05-16T00:00:00.000Z	188	6630	7
Algeria	2020-05-17T00:00:00.000Z	191	6821	6
Algeria	2020-05-18T00:00:00.000Z	198	7019	6
Algeria	2020-05-19T00:00:00.000Z	182	7201	7
Algeria	2020-05-20T00:00:00.000Z	176	7377	6
Algeria	2020-05-21T00:00:00.000Z	165	7542	7
Algeria	2020-05-22T00:00:00.000Z	186	7728	7
Algeria	2020-05-23T00:00:00.000Z	190	7918	7
Algeria	2020-05-24T00:00:00.000Z	195	8113	10
Algeria	2020-05-25T00:00:00.000Z	193	8306	8
Andorra	2020-03-02T00:00:00.000Z	1	1	0
Andorra	2020-03-03T00:00:00.000Z	0	1	0
Andorra	2020-03-04T00:00:00.000Z	0	1	0
Andorra	2020-03-05T00:00:00.000Z	0	1	0
Andorra	2020-03-06T00:00:00.000Z	0	1	0
Andorra	2020-03-07T00:00:00.000Z	0	1	0
Andorra	2020-03-08T00:00:00.000Z	0	1	0
Andorra	2020-03-09T00:00:00.000Z	0	1	0
Andorra	2020-03-10T00:00:00.000Z	0	1	0
Andorra	2020-03-11T00:00:00.000Z	0	1	0
Andorra	2020-03-12T00:00:00.000Z	0	1	0
Andorra	2020-03-13T00:00:00.000Z	1	2	0
Andorra	2020-03-14T00:00:00.000Z	0	2	0
Andorra	2020-03-15T00:00:00.000Z	0	2	0
Andorra	2020-03-16T00:00:00.000Z	12	14	0
Andorra	2020-03-17T00:00:00.000Z	2	16	0
Andorra	2020-03-18T00:00:00.000Z	23	39	0
Andorra	2020-03-19T00:00:00.000Z	36	75	0
Andorra	2020-03-20T00:00:00.000Z	0	75	0
Andorra	2020-03-21T00:00:00.000Z	13	88	0
Andorra	2020-03-22T00:00:00.000Z	0	88	0
Andorra	2020-03-23T00:00:00.000Z	25	113	0
Andorra	2020-03-24T00:00:00.000Z	51	164	1
Andorra	2020-03-25T00:00:00.000Z	24	188	0
Andorra	2020-03-26T00:00:00.000Z	25	213	2
Andorra	2020-03-27T00:00:00.000Z	18	231	0
Andorra	2020-03-28T00:00:00.000Z	58	289	0
Andorra	2020-03-29T00:00:00.000Z	32	321	1
Andorra	2020-03-30T00:00:00.000Z	20	341	2
Andorra	2020-03-31T00:00:00.000Z	29	370	2
Andorra	2020-04-01T00:00:00.000Z	6	376	4
Andorra	2020-04-02T00:00:00.000Z	20	396	1
Andorra	2020-04-03T00:00:00.000Z	33	429	2
Andorra	2020-04-04T00:00:00.000Z	13	442	1
Andorra	2020-04-05T00:00:00.000Z	24	466	1
Andorra	2020-04-06T00:00:00.000Z	57	523	0
Andorra	2020-04-07T00:00:00.000Z	17	540	4
Andorra	2020-04-08T00:00:00.000Z	11	551	1
Andorra	2020-04-09T00:00:00.000Z	15	566	2
Andorra	2020-04-10T00:00:00.000Z	23	589	2
Andorra	2020-04-11T00:00:00.000Z	13	602	0
Andorra	2020-04-12T00:00:00.000Z	20	622	2
Andorra	2020-04-13T00:00:00.000Z	17	639	1
Andorra	2020-04-14T00:00:00.000Z	12	651	0
Andorra	2020-04-15T00:00:00.000Z	8	659	2
Andorra	2020-04-16T00:00:00.000Z	14	673	2
Andorra	2020-04-17T00:00:00.000Z	21	694	1
Andorra	2020-04-18T00:00:00.000Z	9	703	1
Andorra	2020-04-19T00:00:00.000Z	1	704	0
Andorra	2020-04-20T00:00:00.000Z	13	717	1
Andorra	2020-04-21T00:00:00.000Z	1	718	0
Andorra	2020-04-22T00:00:00.000Z	5	723	1
Andorra	2020-04-23T00:00:00.000Z	1	724	0
Andorra	2020-04-24T00:00:00.000Z	2	726	1
Andorra	2020-04-25T00:00:00.000Z	7	733	2
Andorra	2020-04-26T00:00:00.000Z	5	738	0
Andorra	2020-04-27T00:00:00.000Z	2	740	0
Andorra	2020-04-28T00:00:00.000Z	1	741	0
Andorra	2020-04-29T00:00:00.000Z	1	742	1
Andorra	2020-04-30T00:00:00.000Z	2	744	0
Andorra	2020-05-01T00:00:00.000Z	2	746	1
Andorra	2020-05-02T00:00:00.000Z	0	746	1
Andorra	2020-05-03T00:00:00.000Z	1	747	1
Andorra	2020-05-04T00:00:00.000Z	2	749	1
Andorra	2020-05-05T00:00:00.000Z	2	751	0
Andorra	2020-05-06T00:00:00.000Z	0	751	1
Andorra	2020-05-07T00:00:00.000Z	1	752	1
Andorra	2020-05-08T00:00:00.000Z	0	752	0
Andorra	2020-05-09T00:00:00.000Z	2	754	0
Andorra	2020-05-10T00:00:00.000Z	0	754	1
Andorra	2020-05-11T00:00:00.000Z	2	756	0
Andorra	2020-05-12T00:00:00.000Z	0	756	0
Andorra	2020-05-13T00:00:00.000Z	3	759	0
Andorra	2020-05-14T00:00:00.000Z	2	761	1
Andorra	2020-05-15T00:00:00.000Z	0	761	0
Andorra	2020-05-16T00:00:00.000Z	0	761	0
Andorra	2020-05-17T00:00:00.000Z	0	761	2
Andorra	2020-05-18T00:00:00.000Z	0	761	0
Andorra	2020-05-19T00:00:00.000Z	0	761	0
Andorra	2020-05-20T00:00:00.000Z	0	761	0
Andorra	2020-05-21T00:00:00.000Z	1	762	0
Andorra	2020-05-22T00:00:00.000Z	0	762	0
Andorra	2020-05-23T00:00:00.000Z	0	762	0
Andorra	2020-05-24T00:00:00.000Z	1	763	0
Andorra	2020-05-25T00:00:00.000Z	0	763	0
Angola	2020-03-21T00:00:00.000Z	2	2	0
Angola	2020-03-22T00:00:00.000Z	0	2	0
Angola	2020-03-23T00:00:00.000Z	0	2	0
Angola	2020-03-24T00:00:00.000Z	0	2	0
Angola	2020-03-25T00:00:00.000Z	0	2	0
Angola	2020-03-26T00:00:00.000Z	0	2	0
Angola	2020-03-27T00:00:00.000Z	0	2	0
Angola	2020-03-28T00:00:00.000Z	0	2	0
Angola	2020-03-29T00:00:00.000Z	0	2	0
Angola	2020-03-30T00:00:00.000Z	0	2	0
Angola	2020-03-31T00:00:00.000Z	5	7	1
Angola	2020-04-01T00:00:00.000Z	0	7	1
Angola	2020-04-02T00:00:00.000Z	1	8	0
Angola	2020-04-03T00:00:00.000Z	0	8	0
Angola	2020-04-04T00:00:00.000Z	2	10	0
Angola	2020-04-05T00:00:00.000Z	0	10	0
Angola	2020-04-06T00:00:00.000Z	4	14	0
Angola	2020-04-07T00:00:00.000Z	2	16	0
Angola	2020-04-08T00:00:00.000Z	1	17	0
Angola	2020-04-09T00:00:00.000Z	2	19	0
Angola	2020-04-10T00:00:00.000Z	0	19	0
Angola	2020-04-11T00:00:00.000Z	0	19	0
Angola	2020-04-12T00:00:00.000Z	0	19	0
Angola	2020-04-13T00:00:00.000Z	0	19	0
Angola	2020-04-14T00:00:00.000Z	0	19	0
Angola	2020-04-15T00:00:00.000Z	0	19	0
Angola	2020-04-16T00:00:00.000Z	0	19	0
Angola	2020-04-17T00:00:00.000Z	0	19	0
Angola	2020-04-18T00:00:00.000Z	0	19	0
Angola	2020-04-19T00:00:00.000Z	0	19	0
Angola	2020-04-20T00:00:00.000Z	0	19	0
Angola	2020-04-21T00:00:00.000Z	5	24	0
Angola	2020-04-22T00:00:00.000Z	0	24	0
Angola	2020-04-23T00:00:00.000Z	0	24	0
Angola	2020-04-24T00:00:00.000Z	1	25	0
Angola	2020-04-25T00:00:00.000Z	0	25	0
Angola	2020-04-26T00:00:00.000Z	0	25	0
Angola	2020-04-27T00:00:00.000Z	1	26	0
Angola	2020-04-28T00:00:00.000Z	1	27	0
Angola	2020-04-29T00:00:00.000Z	0	27	0
Angola	2020-04-30T00:00:00.000Z	0	27	0
Angola	2020-05-01T00:00:00.000Z	0	27	0
Angola	2020-05-02T00:00:00.000Z	2	29	0
Angola	2020-05-03T00:00:00.000Z	6	35	0
Angola	2020-05-04T00:00:00.000Z	0	35	0
Angola	2020-05-05T00:00:00.000Z	0	35	0
Angola	2020-05-06T00:00:00.000Z	1	36	0
Angola	2020-05-07T00:00:00.000Z	0	36	0
Angola	2020-05-08T00:00:00.000Z	0	36	0
Angola	2020-05-09T00:00:00.000Z	0	36	0
Angola	2020-05-10T00:00:00.000Z	7	43	0
Angola	2020-05-11T00:00:00.000Z	2	45	0
Angola	2020-05-12T00:00:00.000Z	0	45	0
Angola	2020-05-13T00:00:00.000Z	0	45	0
Angola	2020-05-14T00:00:00.000Z	0	45	0
Angola	2020-05-15T00:00:00.000Z	3	48	0
Angola	2020-05-16T00:00:00.000Z	0	48	0
Angola	2020-05-17T00:00:00.000Z	0	48	0
Angola	2020-05-18T00:00:00.000Z	0	48	0
Angola	2020-05-19T00:00:00.000Z	2	50	0
Angola	2020-05-20T00:00:00.000Z	2	52	1
Angola	2020-05-21T00:00:00.000Z	6	58	0
Angola	2020-05-22T00:00:00.000Z	2	60	0
Angola	2020-05-23T00:00:00.000Z	0	60	0
Angola	2020-05-24T00:00:00.000Z	0	60	0
Angola	2020-05-25T00:00:00.000Z	9	69	1
Anguilla	2020-03-26T00:00:00.000Z	2	2	0
Anguilla	2020-03-27T00:00:00.000Z	0	2	0
Anguilla	2020-03-28T00:00:00.000Z	0	2	0
Anguilla	2020-03-29T00:00:00.000Z	0	2	0
Anguilla	2020-03-30T00:00:00.000Z	0	2	0
Anguilla	2020-03-31T00:00:00.000Z	0	2	0
Anguilla	2020-04-01T00:00:00.000Z	0	2	0
Anguilla	2020-04-02T00:00:00.000Z	0	2	0
Anguilla	2020-04-03T00:00:00.000Z	0	2	0
Anguilla	2020-04-04T00:00:00.000Z	1	3	0
Anguilla	2020-04-05T00:00:00.000Z	0	3	0
Anguilla	2020-04-06T00:00:00.000Z	0	3	0
Anguilla	2020-04-07T00:00:00.000Z	0	3	0
Anguilla	2020-04-08T00:00:00.000Z	0	3	0
Anguilla	2020-04-09T00:00:00.000Z	0	3	0
Anguilla	2020-04-10T00:00:00.000Z	0	3	0
Anguilla	2020-04-11T00:00:00.000Z	0	3	0
Anguilla	2020-04-12T00:00:00.000Z	0	3	0
Anguilla	2020-04-13T00:00:00.000Z	0	3	0
Anguilla	2020-04-14T00:00:00.000Z	0	3	0
Anguilla	2020-04-15T00:00:00.000Z	0	3	0
Anguilla	2020-04-16T00:00:00.000Z	0	3	0
Anguilla	2020-04-17T00:00:00.000Z	0	3	0
Anguilla	2020-04-18T00:00:00.000Z	0	3	0
Anguilla	2020-04-19T00:00:00.000Z	0	3	0
Anguilla	2020-04-20T00:00:00.000Z	0	3	0
Anguilla	2020-04-21T00:00:00.000Z	0	3	0
Anguilla	2020-04-22T00:00:00.000Z	0	3	0
Anguilla	2020-04-23T00:00:00.000Z	0	3	0
Anguilla	2020-04-24T00:00:00.000Z	0	3	0
Anguilla	2020-04-25T00:00:00.000Z	0	3	0
Anguilla	2020-04-26T00:00:00.000Z	0	3	0
Anguilla	2020-04-27T00:00:00.000Z	0	3	0
Anguilla	2020-04-28T00:00:00.000Z	0	3	0
Anguilla	2020-04-29T00:00:00.000Z	0	3	0
Anguilla	2020-04-30T00:00:00.000Z	0	3	0
Anguilla	2020-05-01T00:00:00.000Z	0	3	0
Anguilla	2020-05-02T00:00:00.000Z	0	3	0
Anguilla	2020-05-03T00:00:00.000Z	0	3	0
Anguilla	2020-05-04T00:00:00.000Z	0	3	0
Anguilla	2020-05-05T00:00:00.000Z	0	3	0
Anguilla	2020-05-06T00:00:00.000Z	0	3	0
Anguilla	2020-05-07T00:00:00.000Z	0	3	0
Anguilla	2020-05-08T00:00:00.000Z	0	3	0
Anguilla	2020-05-09T00:00:00.000Z	0	3	0
Anguilla	2020-05-10T00:00:00.000Z	0	3	0
Anguilla	2020-05-11T00:00:00.000Z	0	3	0
Anguilla	2020-05-12T00:00:00.000Z	0	3	0
Anguilla	2020-05-13T00:00:00.000Z	0	3	0
Anguilla	2020-05-14T00:00:00.000Z	0	3	0
Anguilla	2020-05-15T00:00:00.000Z	0	3	0
Anguilla	2020-05-16T00:00:00.000Z	0	3	0
Anguilla	2020-05-17T00:00:00.000Z	0	3	0
Anguilla	2020-05-18T00:00:00.000Z	0	3	0
Anguilla	2020-05-19T00:00:00.000Z	0	3	0
Anguilla	2020-05-20T00:00:00.000Z	0	3	0
Anguilla	2020-05-21T00:00:00.000Z	0	3	0
Anguilla	2020-05-22T00:00:00.000Z	0	3	0
Anguilla	2020-05-23T00:00:00.000Z	0	3	0
Anguilla	2020-05-24T00:00:00.000Z	0	3	0
Anguilla	2020-05-25T00:00:00.000Z	0	3	0
Antigua and Barbuda	2020-03-13T00:00:00.000Z	1	1	0
Antigua and Barbuda	2020-03-14T00:00:00.000Z	0	1	0
Antigua and Barbuda	2020-03-15T00:00:00.000Z	0	1	0
Antigua and Barbuda	2020-03-16T00:00:00.000Z	0	1	0
Antigua and Barbuda	2020-03-17T00:00:00.000Z	0	1	0
Antigua and Barbuda	2020-03-18T00:00:00.000Z	0	1	0
Antigua and Barbuda	2020-03-19T00:00:00.000Z	0	1	0
Antigua and Barbuda	2020-03-20T00:00:00.000Z	0	1	0
Antigua and Barbuda	2020-03-21T00:00:00.000Z	0	1	0
Antigua and Barbuda	2020-03-22T00:00:00.000Z	0	1	0
Antigua and Barbuda	2020-03-23T00:00:00.000Z	0	1	0
Antigua and Barbuda	2020-03-24T00:00:00.000Z	2	3	0
Antigua and Barbuda	2020-03-25T00:00:00.000Z	0	3	0
Antigua and Barbuda	2020-03-26T00:00:00.000Z	0	3	0
Antigua and Barbuda	2020-03-27T00:00:00.000Z	0	3	0
Antigua and Barbuda	2020-03-28T00:00:00.000Z	4	7	0
Antigua and Barbuda	2020-03-29T00:00:00.000Z	0	7	0
Antigua and Barbuda	2020-03-30T00:00:00.000Z	0	7	0
Antigua and Barbuda	2020-03-31T00:00:00.000Z	0	7	0
Antigua and Barbuda	2020-04-01T00:00:00.000Z	0	7	0
Antigua and Barbuda	2020-04-02T00:00:00.000Z	0	7	0
Antigua and Barbuda	2020-04-03T00:00:00.000Z	0	7	0
Antigua and Barbuda	2020-04-04T00:00:00.000Z	0	7	0
Antigua and Barbuda	2020-04-05T00:00:00.000Z	0	7	0
Antigua and Barbuda	2020-04-06T00:00:00.000Z	0	7	0
Antigua and Barbuda	2020-04-07T00:00:00.000Z	8	15	0
Antigua and Barbuda	2020-04-08T00:00:00.000Z	0	15	0
Antigua and Barbuda	2020-04-09T00:00:00.000Z	4	19	2
Antigua and Barbuda	2020-04-10T00:00:00.000Z	0	19	0
Antigua and Barbuda	2020-04-11T00:00:00.000Z	0	19	0
Antigua and Barbuda	2020-04-12T00:00:00.000Z	2	21	0
Antigua and Barbuda	2020-04-13T00:00:00.000Z	0	21	0
Antigua and Barbuda	2020-04-14T00:00:00.000Z	2	23	0
Antigua and Barbuda	2020-04-15T00:00:00.000Z	0	23	0
Antigua and Barbuda	2020-04-16T00:00:00.000Z	0	23	0
Antigua and Barbuda	2020-04-17T00:00:00.000Z	0	23	0
Antigua and Barbuda	2020-04-18T00:00:00.000Z	0	23	0
Antigua and Barbuda	2020-04-19T00:00:00.000Z	0	23	0
Antigua and Barbuda	2020-04-20T00:00:00.000Z	0	23	1
Antigua and Barbuda	2020-04-21T00:00:00.000Z	0	23	0
Antigua and Barbuda	2020-04-22T00:00:00.000Z	0	23	0
Antigua and Barbuda	2020-04-23T00:00:00.000Z	1	24	0
Antigua and Barbuda	2020-04-24T00:00:00.000Z	0	24	0
Antigua and Barbuda	2020-04-25T00:00:00.000Z	0	24	0
Antigua and Barbuda	2020-04-26T00:00:00.000Z	0	24	0
Antigua and Barbuda	2020-04-27T00:00:00.000Z	0	24	0
Antigua and Barbuda	2020-04-28T00:00:00.000Z	0	24	0
Antigua and Barbuda	2020-04-29T00:00:00.000Z	0	24	0
Antigua and Barbuda	2020-04-30T00:00:00.000Z	0	24	0
Antigua and Barbuda	2020-05-01T00:00:00.000Z	0	24	0
Antigua and Barbuda	2020-05-02T00:00:00.000Z	0	24	0
Antigua and Barbuda	2020-05-03T00:00:00.000Z	0	24	0
Antigua and Barbuda	2020-05-04T00:00:00.000Z	1	25	0
Antigua and Barbuda	2020-05-05T00:00:00.000Z	0	25	0
Antigua and Barbuda	2020-05-06T00:00:00.000Z	0	25	0
Antigua and Barbuda	2020-05-07T00:00:00.000Z	0	25	0
Antigua and Barbuda	2020-05-08T00:00:00.000Z	0	25	0
Antigua and Barbuda	2020-05-09T00:00:00.000Z	0	25	0
Antigua and Barbuda	2020-05-10T00:00:00.000Z	0	25	0
Antigua and Barbuda	2020-05-11T00:00:00.000Z	0	25	0
Antigua and Barbuda	2020-05-12T00:00:00.000Z	0	25	0
Antigua and Barbuda	2020-05-13T00:00:00.000Z	0	25	0
Antigua and Barbuda	2020-05-14T00:00:00.000Z	0	25	0
Antigua and Barbuda	2020-05-15T00:00:00.000Z	0	25	0
Antigua and Barbuda	2020-05-16T00:00:00.000Z	0	25	0
Antigua and Barbuda	2020-05-17T00:00:00.000Z	0	25	0
Antigua and Barbuda	2020-05-18T00:00:00.000Z	0	25	0
Antigua and Barbuda	2020-05-19T00:00:00.000Z	0	25	0
Antigua and Barbuda	2020-05-20T00:00:00.000Z	0	25	0
Antigua and Barbuda	2020-05-21T00:00:00.000Z	0	25	0
Antigua and Barbuda	2020-05-22T00:00:00.000Z	0	25	0
Antigua and Barbuda	2020-05-23T00:00:00.000Z	0	25	0
Antigua and Barbuda	2020-05-24T00:00:00.000Z	0	25	0
Antigua and Barbuda	2020-05-25T00:00:00.000Z	0	25	0
Argentina	2020-03-03T00:00:00.000Z	1	1	0
Argentina	2020-03-04T00:00:00.000Z	0	1	0
Argentina	2020-03-05T00:00:00.000Z	0	1	0
Argentina	2020-03-06T00:00:00.000Z	1	2	0
Argentina	2020-03-07T00:00:00.000Z	7	9	1
Argentina	2020-03-08T00:00:00.000Z	3	12	0
Argentina	2020-03-09T00:00:00.000Z	0	12	0
Argentina	2020-03-10T00:00:00.000Z	0	12	0
Argentina	2020-03-11T00:00:00.000Z	5	17	0
Argentina	2020-03-12T00:00:00.000Z	2	19	0
Argentina	2020-03-13T00:00:00.000Z	12	31	0
Argentina	2020-03-14T00:00:00.000Z	14	45	1
Argentina	2020-03-15T00:00:00.000Z	0	45	0
Argentina	2020-03-16T00:00:00.000Z	11	56	0
Argentina	2020-03-17T00:00:00.000Z	9	65	0
Argentina	2020-03-18T00:00:00.000Z	32	97	0
Argentina	2020-03-19T00:00:00.000Z	0	97	0
Argentina	2020-03-20T00:00:00.000Z	31	128	1
Argentina	2020-03-21T00:00:00.000Z	30	158	0
Argentina	2020-03-22T00:00:00.000Z	0	158	0
Argentina	2020-03-23T00:00:00.000Z	67	225	1
Argentina	2020-03-24T00:00:00.000Z	76	301	0
Argentina	2020-03-25T00:00:00.000Z	0	301	0
Argentina	2020-03-26T00:00:00.000Z	201	502	4
Argentina	2020-03-27T00:00:00.000Z	0	502	0
Argentina	2020-03-28T00:00:00.000Z	87	589	4
Argentina	2020-03-29T00:00:00.000Z	101	690	5
Argentina	2020-03-30T00:00:00.000Z	55	745	2
Argentina	2020-03-31T00:00:00.000Z	75	820	1
Argentina	2020-04-01T00:00:00.000Z	146	966	4
Argentina	2020-04-02T00:00:00.000Z	88	1054	3
Argentina	2020-04-03T00:00:00.000Z	79	1133	4
Argentina	2020-04-04T00:00:00.000Z	132	1265	6
Argentina	2020-04-05T00:00:00.000Z	88	1353	5
Argentina	2020-04-06T00:00:00.000Z	98	1451	2
Argentina	2020-04-07T00:00:00.000Z	103	1554	2
Argentina	2020-04-08T00:00:00.000Z	74	1628	7
Argentina	2020-04-09T00:00:00.000Z	87	1715	7
Argentina	2020-04-10T00:00:00.000Z	80	1795	7
Argentina	2020-04-11T00:00:00.000Z	134	1929	12
Argentina	2020-04-12T00:00:00.000Z	46	1975	3
Argentina	2020-04-13T00:00:00.000Z	0	1975	0
Argentina	2020-04-14T00:00:00.000Z	277	2252	13
Argentina	2020-04-15T00:00:00.000Z	84	2336	6
Argentina	2020-04-16T00:00:00.000Z	141	2477	7
Argentina	2020-04-17T00:00:00.000Z	121	2598	7
Argentina	2020-04-18T00:00:00.000Z	96	2694	7
Argentina	2020-04-19T00:00:00.000Z	90	2784	7
Argentina	2020-04-20T00:00:00.000Z	55	2839	3
Argentina	2020-04-21T00:00:00.000Z	121	2960	4
Argentina	2020-04-22T00:00:00.000Z	113	3073	9
Argentina	2020-04-23T00:00:00.000Z	124	3197	7
Argentina	2020-04-24T00:00:00.000Z	143	3340	7
Argentina	2020-04-25T00:00:00.000Z	139	3479	8
Argentina	2020-04-26T00:00:00.000Z	222	3701	12
Argentina	2020-04-27T00:00:00.000Z	137	3838	0
Argentina	2020-04-28T00:00:00.000Z	54	3892	13
Argentina	2020-04-29T00:00:00.000Z	127	4019	5
Argentina	2020-04-30T00:00:00.000Z	182	4201	10
Argentina	2020-05-01T00:00:00.000Z	103	4304	8
Argentina	2020-05-02T00:00:00.000Z	172	4476	5
Argentina	2020-05-03T00:00:00.000Z	56	4532	9
Argentina	2020-05-04T00:00:00.000Z	149	4681	12
Argentina	2020-05-05T00:00:00.000Z	118	4799	9
Argentina	2020-05-06T00:00:00.000Z	123	4922	12
Argentina	2020-05-07T00:00:00.000Z	154	5076	2
Argentina	2020-05-08T00:00:00.000Z	229	5305	11
Argentina	2020-05-09T00:00:00.000Z	225	5530	14
Argentina	2020-05-10T00:00:00.000Z	150	5680	8
Argentina	2020-05-11T00:00:00.000Z	244	5924	3
Argentina	2020-05-12T00:00:00.000Z	110	6034	5
Argentina	2020-05-13T00:00:00.000Z	244	6278	12
Argentina	2020-05-14T00:00:00.000Z	285	6563	4
Argentina	2020-05-15T00:00:00.000Z	410	6973	24
Argentina	2020-05-16T00:00:00.000Z	161	7134	8
Argentina	2020-05-17T00:00:00.000Z	345	7479	10
Argentina	2020-05-18T00:00:00.000Z	326	7805	3
Argentina	2020-05-19T00:00:00.000Z	263	8068	7
Argentina	2020-05-20T00:00:00.000Z	303	8371	9
Argentina	2020-05-21T00:00:00.000Z	438	8809	11
Argentina	2020-05-22T00:00:00.000Z	474	9283	10
Argentina	2020-05-23T00:00:00.000Z	648	9931	16
Argentina	2020-05-24T00:00:00.000Z	718	10649	20
Argentina	2020-05-25T00:00:00.000Z	704	11353	6
Armenia	2020-03-01T00:00:00.000Z	1	1	0
Armenia	2020-03-02T00:00:00.000Z	0	1	0
Armenia	2020-03-03T00:00:00.000Z	0	1	0
Armenia	2020-03-04T00:00:00.000Z	0	1	0
Armenia	2020-03-05T00:00:00.000Z	0	1	0
Armenia	2020-03-06T00:00:00.000Z	0	1	0
Armenia	2020-03-07T00:00:00.000Z	0	1	0
Armenia	2020-03-08T00:00:00.000Z	0	1	0
Armenia	2020-03-09T00:00:00.000Z	0	1	0
Armenia	2020-03-10T00:00:00.000Z	0	1	0
Armenia	2020-03-11T00:00:00.000Z	0	1	0
Armenia	2020-03-12T00:00:00.000Z	0	1	0
Armenia	2020-03-13T00:00:00.000Z	7	8	0
Armenia	2020-03-14T00:00:00.000Z	0	8	0
Armenia	2020-03-15T00:00:00.000Z	18	26	0
Armenia	2020-03-16T00:00:00.000Z	26	52	0
Armenia	2020-03-17T00:00:00.000Z	0	52	0
Armenia	2020-03-18T00:00:00.000Z	32	84	0
Armenia	2020-03-19T00:00:00.000Z	38	122	0
Armenia	2020-03-20T00:00:00.000Z	14	136	0
Armenia	2020-03-21T00:00:00.000Z	24	160	0
Armenia	2020-03-22T00:00:00.000Z	0	160	0
Armenia	2020-03-23T00:00:00.000Z	30	190	0
Armenia	2020-03-24T00:00:00.000Z	45	235	0
Armenia	2020-03-25T00:00:00.000Z	30	265	0
Armenia	2020-03-26T00:00:00.000Z	25	290	0
Armenia	2020-03-27T00:00:00.000Z	39	329	1
Armenia	2020-03-28T00:00:00.000Z	43	372	0
Armenia	2020-03-29T00:00:00.000Z	52	424	2
Armenia	2020-03-30T00:00:00.000Z	58	482	0
Armenia	2020-03-31T00:00:00.000Z	0	482	0
Armenia	2020-04-01T00:00:00.000Z	50	532	0
Armenia	2020-04-02T00:00:00.000Z	39	571	0
Armenia	2020-04-03T00:00:00.000Z	69	640	1
Armenia	2020-04-04T00:00:00.000Z	96	736	3
Armenia	2020-04-05T00:00:00.000Z	10	746	0
Armenia	2020-04-06T00:00:00.000Z	0	746	0
Armenia	2020-04-07T00:00:00.000Z	87	833	1
Armenia	2020-04-08T00:00:00.000Z	44	877	0
Armenia	2020-04-09T00:00:00.000Z	44	921	2
Armenia	2020-04-10T00:00:00.000Z	16	937	1
Armenia	2020-04-11T00:00:00.000Z	0	937	0
Armenia	2020-04-12T00:00:00.000Z	76	1013	2
Armenia	2020-04-13T00:00:00.000Z	26	1039	1
Armenia	2020-04-14T00:00:00.000Z	0	1039	0
Armenia	2020-04-15T00:00:00.000Z	28	1067	2
Armenia	2020-04-16T00:00:00.000Z	68	1135	2
Armenia	2020-04-17T00:00:00.000Z	24	1159	0
Armenia	2020-04-18T00:00:00.000Z	42	1201	1
Armenia	2020-04-19T00:00:00.000Z	47	1248	1
Armenia	2020-04-20T00:00:00.000Z	43	1291	0
Armenia	2020-04-21T00:00:00.000Z	48	1339	2
Armenia	2020-04-22T00:00:00.000Z	38	1377	2
Armenia	2020-04-23T00:00:00.000Z	96	1473	0
Armenia	2020-04-24T00:00:00.000Z	50	1523	0
Armenia	2020-04-25T00:00:00.000Z	73	1596	3
Armenia	2020-04-26T00:00:00.000Z	150	1746	1
Armenia	2020-04-27T00:00:00.000Z	62	1808	1
Armenia	2020-04-28T00:00:00.000Z	59	1867	1
Armenia	2020-04-29T00:00:00.000Z	65	1932	0
Armenia	2020-04-30T00:00:00.000Z	134	2066	2
Armenia	2020-05-01T00:00:00.000Z	82	2148	1
Armenia	2020-05-02T00:00:00.000Z	125	2273	0
Armenia	2020-05-03T00:00:00.000Z	113	2386	2
Armenia	2020-05-04T00:00:00.000Z	121	2507	4
Armenia	2020-05-05T00:00:00.000Z	112	2619	1
Armenia	2020-05-06T00:00:00.000Z	163	2782	0
Armenia	2020-05-07T00:00:00.000Z	102	2884	2
Armenia	2020-05-08T00:00:00.000Z	145	3029	1
Armenia	2020-05-09T00:00:00.000Z	146	3175	1
Armenia	2020-05-10T00:00:00.000Z	138	3313	1
Armenia	2020-05-11T00:00:00.000Z	79	3392	0
Armenia	2020-05-12T00:00:00.000Z	146	3538	2
Armenia	2020-05-13T00:00:00.000Z	180	3718	1
Armenia	2020-05-14T00:00:00.000Z	118	3836	1
Armenia	2020-05-15T00:00:00.000Z	208	4044	3
Armenia	2020-05-16T00:00:00.000Z	239	4283	3
Armenia	2020-05-17T00:00:00.000Z	189	4472	5
Armenia	2020-05-18T00:00:00.000Z	351	4823	1
Armenia	2020-05-19T00:00:00.000Z	218	5041	3
Armenia	2020-05-20T00:00:00.000Z	230	5271	3
Armenia	2020-05-21T00:00:00.000Z	335	5606	3
Armenia	2020-05-22T00:00:00.000Z	322	5928	4
Armenia	2020-05-23T00:00:00.000Z	374	6302	3
Armenia	2020-05-24T00:00:00.000Z	359	6661	4
Armenia	2020-05-25T00:00:00.000Z	452	7113	6
Aruba	2020-03-17T00:00:00.000Z	2	2	0
Aruba	2020-03-18T00:00:00.000Z	2	4	0
Aruba	2020-03-19T00:00:00.000Z	1	5	0
Aruba	2020-03-20T00:00:00.000Z	0	5	0
Aruba	2020-03-21T00:00:00.000Z	0	5	0
Aruba	2020-03-22T00:00:00.000Z	0	5	0
Aruba	2020-03-23T00:00:00.000Z	3	8	0
Aruba	2020-03-24T00:00:00.000Z	4	12	0
Aruba	2020-03-25T00:00:00.000Z	0	12	0
Aruba	2020-03-26T00:00:00.000Z	7	19	0
Aruba	2020-03-27T00:00:00.000Z	0	19	0
Aruba	2020-03-28T00:00:00.000Z	9	28	0
Aruba	2020-03-29T00:00:00.000Z	18	46	0
Aruba	2020-03-30T00:00:00.000Z	0	46	0
Aruba	2020-03-31T00:00:00.000Z	4	50	0
Aruba	2020-04-01T00:00:00.000Z	5	55	0
Aruba	2020-04-02T00:00:00.000Z	0	55	0
Aruba	2020-04-03T00:00:00.000Z	5	60	0
Aruba	2020-04-04T00:00:00.000Z	2	62	0
Aruba	2020-04-05T00:00:00.000Z	2	64	0
Aruba	2020-04-06T00:00:00.000Z	0	64	0
Aruba	2020-04-07T00:00:00.000Z	0	64	0
Aruba	2020-04-08T00:00:00.000Z	7	71	0
Aruba	2020-04-09T00:00:00.000Z	3	74	0
Aruba	2020-04-10T00:00:00.000Z	8	82	0
Aruba	2020-04-11T00:00:00.000Z	4	86	0
Aruba	2020-04-12T00:00:00.000Z	6	92	0
Aruba	2020-04-13T00:00:00.000Z	0	92	0
Aruba	2020-04-14T00:00:00.000Z	0	92	0
Aruba	2020-04-15T00:00:00.000Z	0	92	0
Aruba	2020-04-16T00:00:00.000Z	1	93	1
Aruba	2020-04-17T00:00:00.000Z	2	95	1
Aruba	2020-04-18T00:00:00.000Z	1	96	0
Aruba	2020-04-19T00:00:00.000Z	0	96	0
Aruba	2020-04-20T00:00:00.000Z	1	97	0
Aruba	2020-04-21T00:00:00.000Z	0	97	0
Aruba	2020-04-22T00:00:00.000Z	0	97	0
Aruba	2020-04-23T00:00:00.000Z	3	100	0
Aruba	2020-04-24T00:00:00.000Z	0	100	0
Aruba	2020-04-25T00:00:00.000Z	0	100	0
Aruba	2020-04-26T00:00:00.000Z	0	100	0
Aruba	2020-04-27T00:00:00.000Z	0	100	0
Aruba	2020-04-28T00:00:00.000Z	0	100	0
Aruba	2020-04-29T00:00:00.000Z	0	100	0
Aruba	2020-04-30T00:00:00.000Z	0	100	0
Aruba	2020-05-01T00:00:00.000Z	0	100	0
Aruba	2020-05-02T00:00:00.000Z	0	100	0
Aruba	2020-05-03T00:00:00.000Z	0	100	0
Aruba	2020-05-04T00:00:00.000Z	0	100	0
Aruba	2020-05-05T00:00:00.000Z	0	100	0
Aruba	2020-05-06T00:00:00.000Z	1	101	0
Aruba	2020-05-07T00:00:00.000Z	0	101	0
Aruba	2020-05-08T00:00:00.000Z	0	101	0
Aruba	2020-05-09T00:00:00.000Z	0	101	1
Aruba	2020-05-10T00:00:00.000Z	0	101	0
Aruba	2020-05-11T00:00:00.000Z	0	101	0
Aruba	2020-05-12T00:00:00.000Z	0	101	0
Aruba	2020-05-13T00:00:00.000Z	0	101	0
Aruba	2020-05-14T00:00:00.000Z	0	101	0
Aruba	2020-05-15T00:00:00.000Z	0	101	0
Aruba	2020-05-16T00:00:00.000Z	0	101	0
Aruba	2020-05-17T00:00:00.000Z	0	101	0
Aruba	2020-05-18T00:00:00.000Z	0	101	0
Aruba	2020-05-19T00:00:00.000Z	0	101	0
Aruba	2020-05-20T00:00:00.000Z	0	101	0
Aruba	2020-05-21T00:00:00.000Z	0	101	0
Aruba	2020-05-22T00:00:00.000Z	0	101	0
Aruba	2020-05-23T00:00:00.000Z	0	101	0
Aruba	2020-05-24T00:00:00.000Z	0	101	0
Aruba	2020-05-25T00:00:00.000Z	0	101	0
Australia	2020-01-25T00:00:00.000Z	3	3	0
Australia	2020-01-26T00:00:00.000Z	1	4	0
Australia	2020-01-27T00:00:00.000Z	1	5	0
Australia	2020-01-28T00:00:00.000Z	0	5	0
Australia	2020-01-29T00:00:00.000Z	2	7	0
Australia	2020-01-30T00:00:00.000Z	2	9	0
Australia	2020-01-31T00:00:00.000Z	0	9	0
Australia	2020-02-01T00:00:00.000Z	3	12	0
Australia	2020-02-02T00:00:00.000Z	0	12	0
Australia	2020-02-03T00:00:00.000Z	0	12	0
Australia	2020-02-04T00:00:00.000Z	1	13	0
Australia	2020-02-05T00:00:00.000Z	1	14	0
Australia	2020-02-06T00:00:00.000Z	1	15	0
Australia	2020-02-07T00:00:00.000Z	0	15	0
Australia	2020-02-08T00:00:00.000Z	0	15	0
Australia	2020-02-09T00:00:00.000Z	0	15	0
Australia	2020-02-10T00:00:00.000Z	0	15	0
Australia	2020-02-11T00:00:00.000Z	0	15	0
Australia	2020-02-12T00:00:00.000Z	0	15	0
Australia	2020-02-13T00:00:00.000Z	0	15	0
Australia	2020-02-14T00:00:00.000Z	0	15	0
Australia	2020-02-15T00:00:00.000Z	0	15	0
Australia	2020-02-16T00:00:00.000Z	0	15	0
Australia	2020-02-17T00:00:00.000Z	0	15	0
Australia	2020-02-18T00:00:00.000Z	0	15	0
Australia	2020-02-19T00:00:00.000Z	0	15	0
Australia	2020-02-20T00:00:00.000Z	0	15	0
Australia	2020-02-21T00:00:00.000Z	2	17	0
Australia	2020-02-22T00:00:00.000Z	4	21	0
Australia	2020-02-23T00:00:00.000Z	1	22	0
Australia	2020-02-24T00:00:00.000Z	0	22	0
Australia	2020-02-25T00:00:00.000Z	1	23	0
Australia	2020-02-26T00:00:00.000Z	0	23	0
Australia	2020-02-27T00:00:00.000Z	0	23	0
Australia	2020-02-28T00:00:00.000Z	0	23	0
Australia	2020-02-29T00:00:00.000Z	2	25	0
Australia	2020-03-01T00:00:00.000Z	2	27	1
Australia	2020-03-02T00:00:00.000Z	6	33	0
Australia	2020-03-03T00:00:00.000Z	0	33	0
Australia	2020-03-04T00:00:00.000Z	0	33	0
Australia	2020-03-05T00:00:00.000Z	24	57	1
Australia	2020-03-06T00:00:00.000Z	5	62	0
Australia	2020-03-07T00:00:00.000Z	8	70	0
Australia	2020-03-08T00:00:00.000Z	7	77	1
Australia	2020-03-09T00:00:00.000Z	15	92	0
Australia	2020-03-10T00:00:00.000Z	0	92	0
Australia	2020-03-11T00:00:00.000Z	30	122	0
Australia	2020-03-12T00:00:00.000Z	18	140	0
Australia	2020-03-13T00:00:00.000Z	49	189	0
Australia	2020-03-14T00:00:00.000Z	8	197	0
Australia	2020-03-15T00:00:00.000Z	101	298	2
Australia	2020-03-16T00:00:00.000Z	38	336	0
Australia	2020-03-17T00:00:00.000Z	78	414	0
Australia	2020-03-18T00:00:00.000Z	96	510	1
Australia	2020-03-19T00:00:00.000Z	199	709	0
Australia	2020-03-20T00:00:00.000Z	164	873	1
Australia	2020-03-21T00:00:00.000Z	208	1081	0
Australia	2020-03-22T00:00:00.000Z	17	1098	0
Australia	2020-03-23T00:00:00.000Z	611	1709	0
Australia	2020-03-24T00:00:00.000Z	427	2136	1
Australia	2020-03-25T00:00:00.000Z	287	2423	0
Australia	2020-03-26T00:00:00.000Z	376	2799	3
Australia	2020-03-27T00:00:00.000Z	186	2985	2
Australia	2020-03-28T00:00:00.000Z	650	3635	1
Australia	2020-03-29T00:00:00.000Z	331	3966	2
Australia	2020-03-30T00:00:00.000Z	279	4245	2
Australia	2020-03-31T00:00:00.000Z	312	4557	1
Australia	2020-04-01T00:00:00.000Z	303	4860	1
Australia	2020-04-02T00:00:00.000Z	116	4976	1
Australia	2020-04-03T00:00:00.000Z	374	5350	5
Australia	2020-04-04T00:00:00.000Z	104	5454	2
Australia	2020-04-05T00:00:00.000Z	181	5635	6
Australia	2020-04-06T00:00:00.000Z	160	5795	5
Australia	2020-04-07T00:00:00.000Z	49	5844	3
Australia	2020-04-08T00:00:00.000Z	112	5956	3
Australia	2020-04-09T00:00:00.000Z	96	6052	5
Australia	2020-04-10T00:00:00.000Z	100	6152	2
Australia	2020-04-11T00:00:00.000Z	137	6289	4
Australia	2020-04-12T00:00:00.000Z	24	6313	3
Australia	2020-04-13T00:00:00.000Z	9	6322	2
Australia	2020-04-14T00:00:00.000Z	44	6366	0
Australia	2020-04-15T00:00:00.000Z	50	6416	0
Australia	2020-04-16T00:00:00.000Z	42	6458	2
Australia	2020-04-17T00:00:00.000Z	10	6468	0
Australia	2020-04-18T00:00:00.000Z	65	6533	4
Australia	2020-04-19T00:00:00.000Z	73	6606	3
Australia	2020-04-20T00:00:00.000Z	6	6612	0
Australia	2020-04-21T00:00:00.000Z	13	6625	1
Australia	2020-04-22T00:00:00.000Z	22	6647	3
Australia	2020-04-23T00:00:00.000Z	14	6661	1
Australia	2020-04-24T00:00:00.000Z	6	6667	1
Australia	2020-04-25T00:00:00.000Z	20	6687	3
Australia	2020-04-26T00:00:00.000Z	16	6703	2
Australia	2020-04-27T00:00:00.000Z	10	6713	2
Australia	2020-04-28T00:00:00.000Z	12	6725	1
Australia	2020-04-29T00:00:00.000Z	13	6738	4
Australia	2020-04-30T00:00:00.000Z	8	6746	2
Australia	2020-05-01T00:00:00.000Z	16	6762	2
Australia	2020-05-02T00:00:00.000Z	5	6767	1
Australia	2020-05-03T00:00:00.000Z	16	6783	0
Australia	2020-05-04T00:00:00.000Z	18	6801	2
Australia	2020-05-05T00:00:00.000Z	24	6825	0
Australia	2020-05-06T00:00:00.000Z	24	6849	1
Australia	2020-05-07T00:00:00.000Z	26	6875	1
Australia	2020-05-08T00:00:00.000Z	21	6896	0
Australia	2020-05-09T00:00:00.000Z	18	6914	0
Australia	2020-05-10T00:00:00.000Z	15	6929	0
Australia	2020-05-11T00:00:00.000Z	12	6941	0
Australia	2020-05-12T00:00:00.000Z	7	6948	0
Australia	2020-05-13T00:00:00.000Z	16	6964	0
Australia	2020-05-14T00:00:00.000Z	11	6975	1
Australia	2020-05-15T00:00:00.000Z	14	6989	0
Australia	2020-05-16T00:00:00.000Z	30	7019	0
Australia	2020-05-17T00:00:00.000Z	17	7036	0
Australia	2020-05-18T00:00:00.000Z	9	7045	0
Australia	2020-05-19T00:00:00.000Z	15	7060	1
Australia	2020-05-20T00:00:00.000Z	8	7068	0
Australia	2020-05-21T00:00:00.000Z	11	7079	1
Australia	2020-05-22T00:00:00.000Z	2	7081	0
Australia	2020-05-23T00:00:00.000Z	14	7095	1
Australia	2020-05-24T00:00:00.000Z	11	7106	1
Australia	2020-05-25T00:00:00.000Z	3	7109	0
Austria	2020-02-25T00:00:00.000Z	2	2	0
Austria	2020-02-26T00:00:00.000Z	0	2	0
Austria	2020-02-27T00:00:00.000Z	2	4	0
Austria	2020-02-28T00:00:00.000Z	1	5	0
Austria	2020-02-29T00:00:00.000Z	5	10	0
Austria	2020-03-01T00:00:00.000Z	0	10	0
Austria	2020-03-02T00:00:00.000Z	8	18	0
Austria	2020-03-03T00:00:00.000Z	6	24	0
Austria	2020-03-04T00:00:00.000Z	5	29	0
Austria	2020-03-05T00:00:00.000Z	8	37	0
Austria	2020-03-06T00:00:00.000Z	29	66	0
Austria	2020-03-07T00:00:00.000Z	13	79	0
Austria	2020-03-08T00:00:00.000Z	23	102	0
Austria	2020-03-09T00:00:00.000Z	10	112	0
Austria	2020-03-10T00:00:00.000Z	70	182	0
Austria	2020-03-11T00:00:00.000Z	0	182	0
Austria	2020-03-12T00:00:00.000Z	179	361	1
Austria	2020-03-13T00:00:00.000Z	143	504	0
Austria	2020-03-14T00:00:00.000Z	151	655	0
Austria	2020-03-15T00:00:00.000Z	205	860	0
Austria	2020-03-16T00:00:00.000Z	99	959	0
Austria	2020-03-17T00:00:00.000Z	373	1332	2
Austria	2020-03-18T00:00:00.000Z	314	1646	1
Austria	2020-03-19T00:00:00.000Z	197	1843	1
Austria	2020-03-20T00:00:00.000Z	806	2649	1
Austria	2020-03-21T00:00:00.000Z	375	3024	2
Austria	2020-03-22T00:00:00.000Z	0	3024	0
Austria	2020-03-23T00:00:00.000Z	607	3631	8
Austria	2020-03-24T00:00:00.000Z	855	4486	9
Austria	2020-03-25T00:00:00.000Z	796	5282	5
Austria	2020-03-26T00:00:00.000Z	606	5888	4
Austria	2020-03-27T00:00:00.000Z	1141	7029	18
Austria	2020-03-28T00:00:00.000Z	668	7697	16
Austria	2020-03-29T00:00:00.000Z	594	8291	0
Austria	2020-03-30T00:00:00.000Z	522	8813	18
Austria	2020-03-31T00:00:00.000Z	805	9618	22
Austria	2020-04-01T00:00:00.000Z	564	10182	20
Austria	2020-04-02T00:00:00.000Z	529	10711	18
Austria	2020-04-03T00:00:00.000Z	418	11129	12
Austria	2020-04-04T00:00:00.000Z	396	11525	10
Austria	2020-04-05T00:00:00.000Z	241	11766	18
Austria	2020-04-06T00:00:00.000Z	217	11983	18
Austria	2020-04-07T00:00:00.000Z	314	12297	16
Austria	2020-04-08T00:00:00.000Z	343	12640	23
Austria	2020-04-09T00:00:00.000Z	329	12969	30
Austria	2020-04-10T00:00:00.000Z	279	13248	22
Austria	2020-04-11T00:00:00.000Z	312	13560	24
Austria	2020-04-12T00:00:00.000Z	247	13807	18
Austria	2020-04-13T00:00:00.000Z	130	13937	13
Austria	2020-04-14T00:00:00.000Z	106	14043	18
Austria	2020-04-15T00:00:00.000Z	191	14234	16
Austria	2020-04-16T00:00:00.000Z	136	14370	9
Austria	2020-04-17T00:00:00.000Z	78	14448	17
Austria	2020-04-18T00:00:00.000Z	155	14603	21
Austria	2020-04-19T00:00:00.000Z	59	14662	12
Austria	2020-04-20T00:00:00.000Z	48	14710	9
Austria	2020-04-21T00:00:00.000Z	73	14783	10
Austria	2020-04-22T00:00:00.000Z	50	14833	1
Austria	2020-04-23T00:00:00.000Z	91	14924	31
Austria	2020-04-24T00:00:00.000Z	61	14985	14
Austria	2020-04-25T00:00:00.000Z	83	15068	5
Austria	2020-04-26T00:00:00.000Z	66	15134	23
Austria	2020-04-27T00:00:00.000Z	55	15189	6
Austria	2020-04-28T00:00:00.000Z	67	15256	7
Austria	2020-04-29T00:00:00.000Z	58	15314	20
Austria	2020-04-30T00:00:00.000Z	50	15364	11
Austria	2020-05-01T00:00:00.000Z	60	15424	4
Austria	2020-05-02T00:00:00.000Z	34	15458	5
Austria	2020-05-03T00:00:00.000Z	12	15470	7
Austria	2020-05-04T00:00:00.000Z	68	15538	2
Austria	2020-05-05T00:00:00.000Z	31	15569	2
Austria	2020-05-06T00:00:00.000Z	17	15586	6
Austria	2020-05-07T00:00:00.000Z	65	15651	2
Austria	2020-05-08T00:00:00.000Z	22	15673	1
Austria	2020-05-09T00:00:00.000Z	62	15735	5
Austria	2020-05-10T00:00:00.000Z	42	15777	1
Austria	2020-05-11T00:00:00.000Z	10	15787	3
Austria	2020-05-12T00:00:00.000Z	87	15874	2
Austria	2020-05-13T00:00:00.000Z	36	15910	3
Austria	2020-05-14T00:00:00.000Z	54	15964	1
Austria	2020-05-15T00:00:00.000Z	41	16005	2
Austria	2020-05-16T00:00:00.000Z	63	16068	2
Austria	2020-05-17T00:00:00.000Z	72	16140	0
Austria	2020-05-18T00:00:00.000Z	14	16154	1
Austria	2020-05-19T00:00:00.000Z	25	16179	0
Austria	2020-05-20T00:00:00.000Z	78	16257	3
Austria	2020-05-21T00:00:00.000Z	18	16275	1
Austria	2020-05-22T00:00:00.000Z	57	16332	0
Austria	2020-05-23T00:00:00.000Z	29	16361	2
Austria	2020-05-24T00:00:00.000Z	46	16407	4
Austria	2020-05-25T00:00:00.000Z	32	16439	1
Azerbaijan	2020-02-29T00:00:00.000Z	3	3	0
Azerbaijan	2020-03-01T00:00:00.000Z	0	3	0
Azerbaijan	2020-03-02T00:00:00.000Z	0	3	0
Azerbaijan	2020-03-03T00:00:00.000Z	0	3	0
Azerbaijan	2020-03-04T00:00:00.000Z	0	3	0
Azerbaijan	2020-03-05T00:00:00.000Z	0	3	0
Azerbaijan	2020-03-06T00:00:00.000Z	6	9	0
Azerbaijan	2020-03-07T00:00:00.000Z	0	9	0
Azerbaijan	2020-03-08T00:00:00.000Z	0	9	0
Azerbaijan	2020-03-09T00:00:00.000Z	0	9	0
Azerbaijan	2020-03-10T00:00:00.000Z	0	9	0
Azerbaijan	2020-03-11T00:00:00.000Z	0	9	0
Azerbaijan	2020-03-12T00:00:00.000Z	2	11	0
Azerbaijan	2020-03-13T00:00:00.000Z	0	11	0
Azerbaijan	2020-03-14T00:00:00.000Z	8	19	0
Azerbaijan	2020-03-15T00:00:00.000Z	2	21	0
Azerbaijan	2020-03-16T00:00:00.000Z	0	21	0
Azerbaijan	2020-03-17T00:00:00.000Z	0	21	0
Azerbaijan	2020-03-18T00:00:00.000Z	13	34	1
Azerbaijan	2020-03-19T00:00:00.000Z	0	34	0
Azerbaijan	2020-03-20T00:00:00.000Z	10	44	0
Azerbaijan	2020-03-21T00:00:00.000Z	9	53	0
Azerbaijan	2020-03-22T00:00:00.000Z	0	53	0
Azerbaijan	2020-03-23T00:00:00.000Z	12	65	0
Azerbaijan	2020-03-24T00:00:00.000Z	7	72	0
Azerbaijan	2020-03-25T00:00:00.000Z	15	87	0
Azerbaijan	2020-03-26T00:00:00.000Z	6	93	1
Azerbaijan	2020-03-27T00:00:00.000Z	29	122	1
Azerbaijan	2020-03-28T00:00:00.000Z	25	147	0
Azerbaijan	2020-03-29T00:00:00.000Z	17	164	1
Azerbaijan	2020-03-30T00:00:00.000Z	26	190	0
Azerbaijan	2020-03-31T00:00:00.000Z	83	273	0
Azerbaijan	2020-04-01T00:00:00.000Z	25	298	1
Azerbaijan	2020-04-02T00:00:00.000Z	61	359	0
Azerbaijan	2020-04-03T00:00:00.000Z	41	400	0
Azerbaijan	2020-04-04T00:00:00.000Z	43	443	0
Azerbaijan	2020-04-05T00:00:00.000Z	69	512	0
Azerbaijan	2020-04-06T00:00:00.000Z	72	584	0
Azerbaijan	2020-04-07T00:00:00.000Z	57	641	2
Azerbaijan	2020-04-08T00:00:00.000Z	76	717	1
Azerbaijan	2020-04-09T00:00:00.000Z	105	822	0
Azerbaijan	2020-04-10T00:00:00.000Z	104	926	1
Azerbaijan	2020-04-11T00:00:00.000Z	65	991	1
Azerbaijan	2020-04-12T00:00:00.000Z	67	1058	1
Azerbaijan	2020-04-13T00:00:00.000Z	40	1098	0
Azerbaijan	2020-04-14T00:00:00.000Z	50	1148	1
Azerbaijan	2020-04-15T00:00:00.000Z	49	1197	1
Azerbaijan	2020-04-16T00:00:00.000Z	56	1253	0
Azerbaijan	2020-04-17T00:00:00.000Z	30	1283	2
Azerbaijan	2020-04-18T00:00:00.000Z	57	1340	0
Azerbaijan	2020-04-19T00:00:00.000Z	33	1373	3
Azerbaijan	2020-04-20T00:00:00.000Z	25	1398	1
Azerbaijan	2020-04-21T00:00:00.000Z	38	1436	0
Azerbaijan	2020-04-22T00:00:00.000Z	44	1480	1
Azerbaijan	2020-04-23T00:00:00.000Z	38	1518	0
Azerbaijan	2020-04-24T00:00:00.000Z	30	1548	0
Azerbaijan	2020-04-25T00:00:00.000Z	44	1592	1
Azerbaijan	2020-04-26T00:00:00.000Z	25	1617	0
Azerbaijan	2020-04-27T00:00:00.000Z	28	1645	0
Azerbaijan	2020-04-28T00:00:00.000Z	33	1678	1
Azerbaijan	2020-04-29T00:00:00.000Z	39	1717	0
Azerbaijan	2020-04-30T00:00:00.000Z	49	1766	1
Azerbaijan	2020-05-01T00:00:00.000Z	38	1804	1
Azerbaijan	2020-05-02T00:00:00.000Z	50	1854	1
Azerbaijan	2020-05-03T00:00:00.000Z	40	1894	0
Azerbaijan	2020-05-04T00:00:00.000Z	38	1932	0
Azerbaijan	2020-05-05T00:00:00.000Z	52	1984	1
Azerbaijan	2020-05-06T00:00:00.000Z	76	2060	0
Azerbaijan	2020-05-07T00:00:00.000Z	67	2127	2
Azerbaijan	2020-05-08T00:00:00.000Z	77	2204	0
Azerbaijan	2020-05-09T00:00:00.000Z	75	2279	0
Azerbaijan	2020-05-10T00:00:00.000Z	143	2422	3
Azerbaijan	2020-05-11T00:00:00.000Z	97	2519	1
Azerbaijan	2020-05-12T00:00:00.000Z	70	2589	0
Azerbaijan	2020-05-13T00:00:00.000Z	104	2693	1
Azerbaijan	2020-05-14T00:00:00.000Z	65	2758	2
Azerbaijan	2020-05-15T00:00:00.000Z	121	2879	0
Azerbaijan	2020-05-16T00:00:00.000Z	101	2980	1
Azerbaijan	2020-05-17T00:00:00.000Z	158	3138	0
Azerbaijan	2020-05-18T00:00:00.000Z	136	3274	3
Azerbaijan	2020-05-19T00:00:00.000Z	113	3387	1
Azerbaijan	2020-05-20T00:00:00.000Z	131	3518	1
Azerbaijan	2020-05-21T00:00:00.000Z	113	3631	2
Azerbaijan	2020-05-22T00:00:00.000Z	118	3749	1
Azerbaijan	2020-05-23T00:00:00.000Z	106	3855	2
Azerbaijan	2020-05-24T00:00:00.000Z	127	3982	3
Azerbaijan	2020-05-25T00:00:00.000Z	140	4122	0
Bahamas	2020-03-17T00:00:00.000Z	1	1	0
Bahamas	2020-03-18T00:00:00.000Z	2	3	0
Bahamas	2020-03-19T00:00:00.000Z	0	3	0
Bahamas	2020-03-20T00:00:00.000Z	1	4	0
Bahamas	2020-03-21T00:00:00.000Z	0	4	0
Bahamas	2020-03-22T00:00:00.000Z	0	4	0
Bahamas	2020-03-23T00:00:00.000Z	0	4	0
Bahamas	2020-03-24T00:00:00.000Z	0	4	0
Bahamas	2020-03-25T00:00:00.000Z	0	4	0
Bahamas	2020-03-26T00:00:00.000Z	1	5	0
Bahamas	2020-03-27T00:00:00.000Z	0	5	0
Bahamas	2020-03-28T00:00:00.000Z	4	9	0
Bahamas	2020-03-29T00:00:00.000Z	1	10	0
Bahamas	2020-03-30T00:00:00.000Z	0	10	0
Bahamas	2020-03-31T00:00:00.000Z	4	14	0
Bahamas	2020-04-01T00:00:00.000Z	0	14	0
Bahamas	2020-04-02T00:00:00.000Z	1	15	0
Bahamas	2020-04-03T00:00:00.000Z	6	21	1
Bahamas	2020-04-04T00:00:00.000Z	3	24	2
Bahamas	2020-04-05T00:00:00.000Z	0	24	0
Bahamas	2020-04-06T00:00:00.000Z	4	28	1
Bahamas	2020-04-07T00:00:00.000Z	1	29	1
Bahamas	2020-04-08T00:00:00.000Z	4	33	0
Bahamas	2020-04-09T00:00:00.000Z	3	36	1
Bahamas	2020-04-10T00:00:00.000Z	4	40	1
Bahamas	2020-04-11T00:00:00.000Z	1	41	1
Bahamas	2020-04-12T00:00:00.000Z	1	42	0
Bahamas	2020-04-13T00:00:00.000Z	0	42	0
Bahamas	2020-04-14T00:00:00.000Z	5	47	0
Bahamas	2020-04-15T00:00:00.000Z	2	49	0
Bahamas	2020-04-16T00:00:00.000Z	0	49	0
Bahamas	2020-04-17T00:00:00.000Z	4	53	0
Bahamas	2020-04-18T00:00:00.000Z	1	54	1
Bahamas	2020-04-19T00:00:00.000Z	0	54	0
Bahamas	2020-04-20T00:00:00.000Z	4	58	0
Bahamas	2020-04-21T00:00:00.000Z	2	60	0
Bahamas	2020-04-22T00:00:00.000Z	4	64	0
Bahamas	2020-04-23T00:00:00.000Z	1	65	0
Bahamas	2020-04-24T00:00:00.000Z	5	70	0
Bahamas	2020-04-25T00:00:00.000Z	2	72	2
Bahamas	2020-04-26T00:00:00.000Z	0	72	0
Bahamas	2020-04-27T00:00:00.000Z	6	78	0
Bahamas	2020-04-28T00:00:00.000Z	2	80	0
Bahamas	2020-04-29T00:00:00.000Z	0	80	0
Bahamas	2020-04-30T00:00:00.000Z	0	80	0
Bahamas	2020-05-01T00:00:00.000Z	0	80	0
Bahamas	2020-05-02T00:00:00.000Z	1	81	0
Bahamas	2020-05-03T00:00:00.000Z	1	82	0
Bahamas	2020-05-04T00:00:00.000Z	0	82	0
Bahamas	2020-05-05T00:00:00.000Z	1	83	0
Bahamas	2020-05-06T00:00:00.000Z	1	84	0
Bahamas	2020-05-07T00:00:00.000Z	5	89	0
Bahamas	2020-05-08T00:00:00.000Z	3	92	0
Bahamas	2020-05-09T00:00:00.000Z	0	92	0
Bahamas	2020-05-10T00:00:00.000Z	0	92	0
Bahamas	2020-05-11T00:00:00.000Z	0	92	0
Bahamas	2020-05-12T00:00:00.000Z	0	92	0
Bahamas	2020-05-13T00:00:00.000Z	1	93	0
Bahamas	2020-05-14T00:00:00.000Z	0	93	0
Bahamas	2020-05-15T00:00:00.000Z	1	94	0
Bahamas	2020-05-16T00:00:00.000Z	2	96	0
Bahamas	2020-05-17T00:00:00.000Z	0	96	0
Bahamas	2020-05-18T00:00:00.000Z	0	96	0
Bahamas	2020-05-19T00:00:00.000Z	0	96	0
Bahamas	2020-05-20T00:00:00.000Z	0	96	0
Bahamas	2020-05-21T00:00:00.000Z	0	96	0
Bahamas	2020-05-22T00:00:00.000Z	1	97	0
Bahamas	2020-05-23T00:00:00.000Z	0	97	0
Bahamas	2020-05-24T00:00:00.000Z	0	97	0
Bahamas	2020-05-25T00:00:00.000Z	3	100	0
Bahrain	2020-02-24T00:00:00.000Z	2	2	0
Bahrain	2020-02-25T00:00:00.000Z	15	17	0
Bahrain	2020-02-26T00:00:00.000Z	16	33	0
Bahrain	2020-02-27T00:00:00.000Z	0	33	0
Bahrain	2020-02-28T00:00:00.000Z	5	38	0
Bahrain	2020-02-29T00:00:00.000Z	2	40	0
Bahrain	2020-03-01T00:00:00.000Z	0	40	0
Bahrain	2020-03-02T00:00:00.000Z	9	49	0
Bahrain	2020-03-03T00:00:00.000Z	0	49	0
Bahrain	2020-03-04T00:00:00.000Z	0	49	0
Bahrain	2020-03-05T00:00:00.000Z	0	49	0
Bahrain	2020-03-06T00:00:00.000Z	0	49	0
Bahrain	2020-03-07T00:00:00.000Z	7	56	0
Bahrain	2020-03-08T00:00:00.000Z	23	79	0
Bahrain	2020-03-09T00:00:00.000Z	16	95	0
Bahrain	2020-03-10T00:00:00.000Z	15	110	0
Bahrain	2020-03-11T00:00:00.000Z	79	189	0
Bahrain	2020-03-12T00:00:00.000Z	6	195	0
Bahrain	2020-03-13T00:00:00.000Z	0	195	0
Bahrain	2020-03-14T00:00:00.000Z	16	211	0
Bahrain	2020-03-15T00:00:00.000Z	3	214	0
Bahrain	2020-03-16T00:00:00.000Z	7	221	1
Bahrain	2020-03-17T00:00:00.000Z	16	237	0
Bahrain	2020-03-18T00:00:00.000Z	19	256	0
Bahrain	2020-03-19T00:00:00.000Z	13	269	0
Bahrain	2020-03-20T00:00:00.000Z	16	285	0
Bahrain	2020-03-21T00:00:00.000Z	21	306	0
Bahrain	2020-03-22T00:00:00.000Z	28	334	1
Bahrain	2020-03-23T00:00:00.000Z	5	339	0
Bahrain	2020-03-24T00:00:00.000Z	51	390	1
Bahrain	2020-03-25T00:00:00.000Z	29	419	0
Bahrain	2020-03-26T00:00:00.000Z	38	457	1
Bahrain	2020-03-27T00:00:00.000Z	9	466	0
Bahrain	2020-03-28T00:00:00.000Z	7	473	0
Bahrain	2020-03-29T00:00:00.000Z	26	499	0
Bahrain	2020-03-30T00:00:00.000Z	16	515	0
Bahrain	2020-03-31T00:00:00.000Z	52	567	0
Bahrain	2020-04-01T00:00:00.000Z	2	569	0
Bahrain	2020-04-02T00:00:00.000Z	66	635	0
Bahrain	2020-04-03T00:00:00.000Z	37	672	0
Bahrain	2020-04-04T00:00:00.000Z	16	688	0
Bahrain	2020-04-05T00:00:00.000Z	10	698	0
Bahrain	2020-04-06T00:00:00.000Z	25	723	0
Bahrain	2020-04-07T00:00:00.000Z	88	811	0
Bahrain	2020-04-08T00:00:00.000Z	10	821	1
Bahrain	2020-04-09T00:00:00.000Z	34	855	0
Bahrain	2020-04-10T00:00:00.000Z	58	913	1
Bahrain	2020-04-11T00:00:00.000Z	103	1016	0
Bahrain	2020-04-12T00:00:00.000Z	71	1087	0
Bahrain	2020-04-13T00:00:00.000Z	261	1348	0
Bahrain	2020-04-14T00:00:00.000Z	180	1528	1
Bahrain	2020-04-15T00:00:00.000Z	143	1671	0
Bahrain	2020-04-16T00:00:00.000Z	27	1698	0
Bahrain	2020-04-17T00:00:00.000Z	42	1740	0
Bahrain	2020-04-18T00:00:00.000Z	27	1767	0
Bahrain	2020-04-19T00:00:00.000Z	106	1873	0
Bahrain	2020-04-20T00:00:00.000Z	22	1895	0
Bahrain	2020-04-21T00:00:00.000Z	57	1952	0
Bahrain	2020-04-22T00:00:00.000Z	55	2007	0
Bahrain	2020-04-23T00:00:00.000Z	91	2098	1
Bahrain	2020-04-24T00:00:00.000Z	408	2506	0
Bahrain	2020-04-25T00:00:00.000Z	82	2588	0
Bahrain	2020-04-26T00:00:00.000Z	45	2633	0
Bahrain	2020-04-27T00:00:00.000Z	75	2708	0
Bahrain	2020-04-28T00:00:00.000Z	102	2810	0
Bahrain	2020-04-29T00:00:00.000Z	59	2869	0
Bahrain	2020-04-30T00:00:00.000Z	168	3037	0
Bahrain	2020-05-01T00:00:00.000Z	132	3169	0
Bahrain	2020-05-02T00:00:00.000Z	104	3273	0
Bahrain	2020-05-03T00:00:00.000Z	83	3356	0
Bahrain	2020-05-04T00:00:00.000Z	108	3464	0
Bahrain	2020-05-05T00:00:00.000Z	215	3679	0
Bahrain	2020-05-06T00:00:00.000Z	163	3842	0
Bahrain	2020-05-07T00:00:00.000Z	289	4131	0
Bahrain	2020-05-08T00:00:00.000Z	273	4404	0
Bahrain	2020-05-09T00:00:00.000Z	191	4595	0
Bahrain	2020-05-10T00:00:00.000Z	261	4856	0
Bahrain	2020-05-11T00:00:00.000Z	301	5157	0
Bahrain	2020-05-12T00:00:00.000Z	252	5409	1
Bahrain	2020-05-13T00:00:00.000Z	371	5780	0
Bahrain	2020-05-14T00:00:00.000Z	289	6069	1
Bahrain	2020-05-15T00:00:00.000Z	349	6418	0
Bahrain	2020-05-16T00:00:00.000Z	237	6655	2
Bahrain	2020-05-17T00:00:00.000Z	275	6930	0
Bahrain	2020-05-18T00:00:00.000Z	226	7156	0
Bahrain	2020-05-19T00:00:00.000Z	218	7374	0
Bahrain	2020-05-20T00:00:00.000Z	158	7532	0
Bahrain	2020-05-21T00:00:00.000Z	507	8039	0
Bahrain	2020-05-22T00:00:00.000Z	135	8174	0
Bahrain	2020-05-23T00:00:00.000Z	240	8414	0
Bahrain	2020-05-24T00:00:00.000Z	388	8802	1
Bahrain	2020-05-25T00:00:00.000Z	336	9138	0
Bangladesh	2020-03-08T00:00:00.000Z	3	3	0
Bangladesh	2020-03-09T00:00:00.000Z	0	3	0
Bangladesh	2020-03-10T00:00:00.000Z	0	3	0
Bangladesh	2020-03-11T00:00:00.000Z	0	3	0
Bangladesh	2020-03-12T00:00:00.000Z	0	3	0
Bangladesh	2020-03-13T00:00:00.000Z	0	3	0
Bangladesh	2020-03-14T00:00:00.000Z	0	3	0
Bangladesh	2020-03-15T00:00:00.000Z	0	3	0
Bangladesh	2020-03-16T00:00:00.000Z	5	8	0
Bangladesh	2020-03-17T00:00:00.000Z	0	8	0
Bangladesh	2020-03-18T00:00:00.000Z	2	10	0
Bangladesh	2020-03-19T00:00:00.000Z	7	17	1
Bangladesh	2020-03-20T00:00:00.000Z	0	17	0
Bangladesh	2020-03-21T00:00:00.000Z	7	24	1
Bangladesh	2020-03-22T00:00:00.000Z	0	24	0
Bangladesh	2020-03-23T00:00:00.000Z	3	27	0
Bangladesh	2020-03-24T00:00:00.000Z	12	39	2
Bangladesh	2020-03-25T00:00:00.000Z	0	39	0
Bangladesh	2020-03-26T00:00:00.000Z	5	44	1
Bangladesh	2020-03-27T00:00:00.000Z	4	48	0
Bangladesh	2020-03-28T00:00:00.000Z	0	48	0
Bangladesh	2020-03-29T00:00:00.000Z	0	48	0
Bangladesh	2020-03-30T00:00:00.000Z	1	49	0
Bangladesh	2020-03-31T00:00:00.000Z	0	49	0
Bangladesh	2020-04-01T00:00:00.000Z	5	54	1
Bangladesh	2020-04-02T00:00:00.000Z	2	56	0
Bangladesh	2020-04-03T00:00:00.000Z	5	61	0
Bangladesh	2020-04-04T00:00:00.000Z	9	70	2
Bangladesh	2020-04-05T00:00:00.000Z	18	88	0
Bangladesh	2020-04-06T00:00:00.000Z	35	123	4
Bangladesh	2020-04-07T00:00:00.000Z	41	164	5
Bangladesh	2020-04-08T00:00:00.000Z	54	218	3
Bangladesh	2020-04-09T00:00:00.000Z	112	330	1
Bangladesh	2020-04-10T00:00:00.000Z	94	424	6
Bangladesh	2020-04-11T00:00:00.000Z	58	482	3
Bangladesh	2020-04-12T00:00:00.000Z	139	621	4
Bangladesh	2020-04-13T00:00:00.000Z	182	803	5
Bangladesh	2020-04-14T00:00:00.000Z	209	1012	7
Bangladesh	2020-04-15T00:00:00.000Z	219	1231	4
Bangladesh	2020-04-16T00:00:00.000Z	341	1572	10
Bangladesh	2020-04-17T00:00:00.000Z	266	1838	15
Bangladesh	2020-04-18T00:00:00.000Z	306	2144	9
Bangladesh	2020-04-19T00:00:00.000Z	312	2456	7
Bangladesh	2020-04-20T00:00:00.000Z	492	2948	10
Bangladesh	2020-04-21T00:00:00.000Z	434	3382	9
Bangladesh	2020-04-22T00:00:00.000Z	390	3772	10
Bangladesh	2020-04-23T00:00:00.000Z	414	4186	7
Bangladesh	2020-04-24T00:00:00.000Z	503	4689	4
Bangladesh	2020-04-25T00:00:00.000Z	309	4998	9
Bangladesh	2020-04-26T00:00:00.000Z	418	5416	5
Bangladesh	2020-04-27T00:00:00.000Z	497	5913	7
Bangladesh	2020-04-28T00:00:00.000Z	549	6462	3
Bangladesh	2020-04-29T00:00:00.000Z	641	7103	8
Bangladesh	2020-04-30T00:00:00.000Z	564	7667	5
Bangladesh	2020-05-01T00:00:00.000Z	571	8238	2
Bangladesh	2020-05-02T00:00:00.000Z	552	8790	5
Bangladesh	2020-05-03T00:00:00.000Z	665	9455	2
Bangladesh	2020-05-04T00:00:00.000Z	688	10143	5
Bangladesh	2020-05-05T00:00:00.000Z	786	10929	1
Bangladesh	2020-05-06T00:00:00.000Z	790	11719	3
Bangladesh	2020-05-07T00:00:00.000Z	706	12425	0
Bangladesh	2020-05-08T00:00:00.000Z	709	13134	20
Bangladesh	2020-05-09T00:00:00.000Z	636	13770	8
Bangladesh	2020-05-10T00:00:00.000Z	887	14657	14
Bangladesh	2020-05-11T00:00:00.000Z	1034	15691	11
Bangladesh	2020-05-12T00:00:00.000Z	969	16660	11
Bangladesh	2020-05-13T00:00:00.000Z	1162	17822	19
Bangladesh	2020-05-14T00:00:00.000Z	1041	18863	14
Bangladesh	2020-05-15T00:00:00.000Z	1202	20065	15
Bangladesh	2020-05-16T00:00:00.000Z	930	20995	16
Bangladesh	2020-05-17T00:00:00.000Z	0	20995	0
Bangladesh	2020-05-18T00:00:00.000Z	2875	23870	35
Bangladesh	2020-05-19T00:00:00.000Z	1251	25121	21
Bangladesh	2020-05-20T00:00:00.000Z	1617	26738	16
Bangladesh	2020-05-21T00:00:00.000Z	1773	28511	22
Bangladesh	2020-05-22T00:00:00.000Z	1694	30205	24
Bangladesh	2020-05-23T00:00:00.000Z	1873	32078	20
Bangladesh	2020-05-24T00:00:00.000Z	1532	33610	28
Bangladesh	2020-05-25T00:00:00.000Z	1975	35585	21
Barbados	2020-03-18T00:00:00.000Z	2	2	0
Barbados	2020-03-19T00:00:00.000Z	0	2	0
Barbados	2020-03-20T00:00:00.000Z	3	5	0
Barbados	2020-03-21T00:00:00.000Z	0	5	0
Barbados	2020-03-22T00:00:00.000Z	0	5	0
Barbados	2020-03-23T00:00:00.000Z	0	5	0
Barbados	2020-03-24T00:00:00.000Z	13	18	0
Barbados	2020-03-25T00:00:00.000Z	0	18	0
Barbados	2020-03-26T00:00:00.000Z	0	18	0
Barbados	2020-03-27T00:00:00.000Z	0	18	0
Barbados	2020-03-28T00:00:00.000Z	6	24	0
Barbados	2020-03-29T00:00:00.000Z	0	24	0
Barbados	2020-03-30T00:00:00.000Z	2	26	0
Barbados	2020-03-31T00:00:00.000Z	7	33	0
Barbados	2020-04-01T00:00:00.000Z	0	33	0
Barbados	2020-04-02T00:00:00.000Z	0	33	0
Barbados	2020-04-03T00:00:00.000Z	12	45	0
Barbados	2020-04-04T00:00:00.000Z	0	45	0
Barbados	2020-04-05T00:00:00.000Z	6	51	0
Barbados	2020-04-06T00:00:00.000Z	0	51	0
Barbados	2020-04-07T00:00:00.000Z	5	56	1
Barbados	2020-04-08T00:00:00.000Z	4	60	1
Barbados	2020-04-09T00:00:00.000Z	3	63	1
Barbados	2020-04-10T00:00:00.000Z	0	63	0
Barbados	2020-04-11T00:00:00.000Z	3	66	1
Barbados	2020-04-12T00:00:00.000Z	1	67	0
Barbados	2020-04-13T00:00:00.000Z	1	68	0
Barbados	2020-04-14T00:00:00.000Z	3	71	0
Barbados	2020-04-15T00:00:00.000Z	1	72	0
Barbados	2020-04-16T00:00:00.000Z	1	73	1
Barbados	2020-04-17T00:00:00.000Z	2	75	0
Barbados	2020-04-18T00:00:00.000Z	0	75	0
Barbados	2020-04-19T00:00:00.000Z	0	75	0
Barbados	2020-04-20T00:00:00.000Z	0	75	0
Barbados	2020-04-21T00:00:00.000Z	0	75	0
Barbados	2020-04-22T00:00:00.000Z	0	75	0
Barbados	2020-04-23T00:00:00.000Z	0	75	0
Barbados	2020-04-24T00:00:00.000Z	1	76	1
Barbados	2020-04-25T00:00:00.000Z	0	76	0
Barbados	2020-04-26T00:00:00.000Z	1	77	0
Barbados	2020-04-27T00:00:00.000Z	2	79	0
Barbados	2020-04-28T00:00:00.000Z	0	79	0
Barbados	2020-04-29T00:00:00.000Z	1	80	0
Barbados	2020-04-30T00:00:00.000Z	0	80	0
Barbados	2020-05-01T00:00:00.000Z	0	80	1
Barbados	2020-05-02T00:00:00.000Z	1	81	0
Barbados	2020-05-03T00:00:00.000Z	0	81	0
Barbados	2020-05-04T00:00:00.000Z	0	81	0
Barbados	2020-05-05T00:00:00.000Z	1	82	0
Barbados	2020-05-06T00:00:00.000Z	0	82	0
Barbados	2020-05-07T00:00:00.000Z	0	82	0
Barbados	2020-05-08T00:00:00.000Z	0	82	0
Barbados	2020-05-09T00:00:00.000Z	0	82	0
Barbados	2020-05-10T00:00:00.000Z	0	82	0
Barbados	2020-05-11T00:00:00.000Z	2	84	0
Barbados	2020-05-12T00:00:00.000Z	0	84	0
Barbados	2020-05-13T00:00:00.000Z	0	84	0
Barbados	2020-05-14T00:00:00.000Z	1	85	0
Barbados	2020-05-15T00:00:00.000Z	0	85	0
Barbados	2020-05-16T00:00:00.000Z	0	85	0
Barbados	2020-05-17T00:00:00.000Z	0	85	0
Barbados	2020-05-18T00:00:00.000Z	1	86	0
Barbados	2020-05-19T00:00:00.000Z	2	88	0
Barbados	2020-05-20T00:00:00.000Z	0	88	0
Barbados	2020-05-21T00:00:00.000Z	2	90	0
Barbados	2020-05-22T00:00:00.000Z	0	90	0
Barbados	2020-05-23T00:00:00.000Z	0	90	0
Barbados	2020-05-24T00:00:00.000Z	0	90	0
Barbados	2020-05-25T00:00:00.000Z	2	92	0
Belarus	2020-02-28T00:00:00.000Z	1	1	0
Belarus	2020-02-29T00:00:00.000Z	0	1	0
Belarus	2020-03-01T00:00:00.000Z	0	1	0
Belarus	2020-03-02T00:00:00.000Z	0	1	0
Belarus	2020-03-03T00:00:00.000Z	0	1	0
Belarus	2020-03-04T00:00:00.000Z	5	6	0
Belarus	2020-03-05T00:00:00.000Z	0	6	0
Belarus	2020-03-06T00:00:00.000Z	0	6	0
Belarus	2020-03-07T00:00:00.000Z	0	6	0
Belarus	2020-03-08T00:00:00.000Z	0	6	0
Belarus	2020-03-09T00:00:00.000Z	0	6	0
Belarus	2020-03-10T00:00:00.000Z	3	9	0
Belarus	2020-03-11T00:00:00.000Z	3	12	0
Belarus	2020-03-12T00:00:00.000Z	0	12	0
Belarus	2020-03-13T00:00:00.000Z	9	21	0
Belarus	2020-03-14T00:00:00.000Z	0	21	0
Belarus	2020-03-15T00:00:00.000Z	0	21	0
Belarus	2020-03-16T00:00:00.000Z	15	36	0
Belarus	2020-03-17T00:00:00.000Z	0	36	0
Belarus	2020-03-18T00:00:00.000Z	10	46	0
Belarus	2020-03-19T00:00:00.000Z	0	46	0
Belarus	2020-03-20T00:00:00.000Z	11	57	0
Belarus	2020-03-21T00:00:00.000Z	19	76	0
Belarus	2020-03-22T00:00:00.000Z	0	76	0
Belarus	2020-03-23T00:00:00.000Z	0	76	0
Belarus	2020-03-24T00:00:00.000Z	5	81	0
Belarus	2020-03-25T00:00:00.000Z	0	81	0
Belarus	2020-03-26T00:00:00.000Z	5	86	0
Belarus	2020-03-27T00:00:00.000Z	0	86	0
Belarus	2020-03-28T00:00:00.000Z	8	94	0
Belarus	2020-03-29T00:00:00.000Z	0	94	0
Belarus	2020-03-30T00:00:00.000Z	58	152	0
Belarus	2020-03-31T00:00:00.000Z	0	152	0
Belarus	2020-04-01T00:00:00.000Z	0	152	0
Belarus	2020-04-02T00:00:00.000Z	40	192	2
Belarus	2020-04-03T00:00:00.000Z	62	254	2
Belarus	2020-04-04T00:00:00.000Z	0	254	0
Belarus	2020-04-05T00:00:00.000Z	186	440	0
Belarus	2020-04-06T00:00:00.000Z	122	562	4
Belarus	2020-04-07T00:00:00.000Z	138	700	5
Belarus	2020-04-08T00:00:00.000Z	161	861	0
Belarus	2020-04-09T00:00:00.000Z	205	1066	0
Belarus	2020-04-10T00:00:00.000Z	0	1066	0
Belarus	2020-04-11T00:00:00.000Z	915	1981	6
Belarus	2020-04-12T00:00:00.000Z	245	2226	4
Belarus	2020-04-13T00:00:00.000Z	352	2578	3
Belarus	2020-04-14T00:00:00.000Z	341	2919	3
Belarus	2020-04-15T00:00:00.000Z	362	3281	4
Belarus	2020-04-16T00:00:00.000Z	447	3728	3
Belarus	2020-04-17T00:00:00.000Z	476	4204	4
Belarus	2020-04-18T00:00:00.000Z	575	4779	3
Belarus	2020-04-19T00:00:00.000Z	0	4779	2
Belarus	2020-04-20T00:00:00.000Z	0	4779	2
Belarus	2020-04-21T00:00:00.000Z	1485	6264	4
Belarus	2020-04-22T00:00:00.000Z	459	6723	4
Belarus	2020-04-23T00:00:00.000Z	558	7281	5
Belarus	2020-04-24T00:00:00.000Z	741	8022	0
Belarus	2020-04-25T00:00:00.000Z	751	8773	3
Belarus	2020-04-26T00:00:00.000Z	817	9590	4
Belarus	2020-04-27T00:00:00.000Z	873	10463	5
Belarus	2020-04-28T00:00:00.000Z	1745	12208	7
Belarus	2020-04-29T00:00:00.000Z	0	12208	0
Belarus	2020-04-30T00:00:00.000Z	973	13181	5
Belarus	2020-05-01T00:00:00.000Z	846	14027	5
Belarus	2020-05-02T00:00:00.000Z	890	14917	4
Belarus	2020-05-03T00:00:00.000Z	911	15828	4
Belarus	2020-05-04T00:00:00.000Z	1661	17489	6
Belarus	2020-05-05T00:00:00.000Z	0	17489	0
Belarus	2020-05-06T00:00:00.000Z	1766	19255	9
Belarus	2020-05-07T00:00:00.000Z	0	19255	0
Belarus	2020-05-08T00:00:00.000Z	913	20168	4
Belarus	2020-05-09T00:00:00.000Z	933	21101	5
Belarus	2020-05-10T00:00:00.000Z	1872	22973	10
Belarus	2020-05-11T00:00:00.000Z	933	23906	4
Belarus	2020-05-12T00:00:00.000Z	0	23906	0
Belarus	2020-05-13T00:00:00.000Z	1934	25840	14
Belarus	2020-05-14T00:00:00.000Z	0	25840	0
Belarus	2020-05-15T00:00:00.000Z	932	26772	2
Belarus	2020-05-16T00:00:00.000Z	958	27730	5
Belarus	2020-05-17T00:00:00.000Z	951	28681	4
Belarus	2020-05-18T00:00:00.000Z	969	29650	5
Belarus	2020-05-19T00:00:00.000Z	922	30572	6
Belarus	2020-05-20T00:00:00.000Z	936	31508	4
Belarus	2020-05-21T00:00:00.000Z	1863	33371	10
Belarus	2020-05-22T00:00:00.000Z	932	34303	5
Belarus	2020-05-23T00:00:00.000Z	0	34303	0
Belarus	2020-05-24T00:00:00.000Z	941	35244	4
Belarus	2020-05-25T00:00:00.000Z	954	36198	5
Belgium	2020-02-04T00:00:00.000Z	1	1	0
Belgium	2020-02-05T00:00:00.000Z	0	1	0
Belgium	2020-02-06T00:00:00.000Z	0	1	0
Belgium	2020-02-07T00:00:00.000Z	0	1	0
Belgium	2020-02-08T00:00:00.000Z	0	1	0
Belgium	2020-02-09T00:00:00.000Z	0	1	0
Belgium	2020-02-10T00:00:00.000Z	0	1	0
Belgium	2020-02-11T00:00:00.000Z	0	1	0
Belgium	2020-02-12T00:00:00.000Z	0	1	0
Belgium	2020-02-13T00:00:00.000Z	0	1	0
Belgium	2020-02-14T00:00:00.000Z	0	1	0
Belgium	2020-02-15T00:00:00.000Z	0	1	0
Belgium	2020-02-16T00:00:00.000Z	0	1	0
Belgium	2020-02-17T00:00:00.000Z	0	1	0
Belgium	2020-02-18T00:00:00.000Z	0	1	0
Belgium	2020-02-19T00:00:00.000Z	0	1	0
Belgium	2020-02-20T00:00:00.000Z	0	1	0
Belgium	2020-02-21T00:00:00.000Z	0	1	0
Belgium	2020-02-22T00:00:00.000Z	0	1	0
Belgium	2020-02-23T00:00:00.000Z	0	1	0
Belgium	2020-02-24T00:00:00.000Z	0	1	0
Belgium	2020-02-25T00:00:00.000Z	0	1	0
Belgium	2020-02-26T00:00:00.000Z	0	1	0
Belgium	2020-02-27T00:00:00.000Z	0	1	0
Belgium	2020-02-28T00:00:00.000Z	0	1	0
Belgium	2020-02-29T00:00:00.000Z	0	1	0
Belgium	2020-03-01T00:00:00.000Z	0	1	0
Belgium	2020-03-02T00:00:00.000Z	7	8	0
Belgium	2020-03-03T00:00:00.000Z	0	8	0
Belgium	2020-03-04T00:00:00.000Z	15	23	0
Belgium	2020-03-05T00:00:00.000Z	27	50	0
Belgium	2020-03-06T00:00:00.000Z	59	109	0
Belgium	2020-03-07T00:00:00.000Z	60	169	0
Belgium	2020-03-08T00:00:00.000Z	31	200	0
Belgium	2020-03-09T00:00:00.000Z	0	200	0
Belgium	2020-03-10T00:00:00.000Z	67	267	0
Belgium	2020-03-11T00:00:00.000Z	0	267	0
Belgium	2020-03-12T00:00:00.000Z	47	314	0
Belgium	2020-03-13T00:00:00.000Z	285	599	0
Belgium	2020-03-14T00:00:00.000Z	90	689	0
Belgium	2020-03-15T00:00:00.000Z	197	886	0
Belgium	2020-03-16T00:00:00.000Z	199	1085	5
Belgium	2020-03-17T00:00:00.000Z	401	1486	9
Belgium	2020-03-18T00:00:00.000Z	0	1486	0
Belgium	2020-03-19T00:00:00.000Z	309	1795	0
Belgium	2020-03-20T00:00:00.000Z	462	2257	23
Belgium	2020-03-21T00:00:00.000Z	558	2815	30
Belgium	2020-03-22T00:00:00.000Z	0	2815	0
Belgium	2020-03-23T00:00:00.000Z	586	3401	8
Belgium	2020-03-24T00:00:00.000Z	342	3743	13
Belgium	2020-03-25T00:00:00.000Z	526	4269	34
Belgium	2020-03-26T00:00:00.000Z	668	4937	56
Belgium	2020-03-27T00:00:00.000Z	1298	6235	42
Belgium	2020-03-28T00:00:00.000Z	1049	7284	69
Belgium	2020-03-29T00:00:00.000Z	1850	9134	64
Belgium	2020-03-30T00:00:00.000Z	1702	10836	78
Belgium	2020-03-31T00:00:00.000Z	1063	11899	82
Belgium	2020-04-01T00:00:00.000Z	876	12775	192
Belgium	2020-04-02T00:00:00.000Z	1189	13964	123
Belgium	2020-04-03T00:00:00.000Z	1384	15348	183
Belgium	2020-04-04T00:00:00.000Z	1422	16770	132
Belgium	2020-04-05T00:00:00.000Z	1661	18431	140
Belgium	2020-04-06T00:00:00.000Z	1260	19691	164
Belgium	2020-04-07T00:00:00.000Z	1123	20814	185
Belgium	2020-04-08T00:00:00.000Z	1380	22194	403
Belgium	2020-04-09T00:00:00.000Z	1209	23403	205
Belgium	2020-04-10T00:00:00.000Z	1580	24983	283
Belgium	2020-04-11T00:00:00.000Z	1684	26667	496
Belgium	2020-04-12T00:00:00.000Z	1351	28018	327
Belgium	2020-04-13T00:00:00.000Z	1629	29647	254
Belgium	2020-04-14T00:00:00.000Z	942	30589	303
Belgium	2020-04-15T00:00:00.000Z	530	31119	254
Belgium	2020-04-16T00:00:00.000Z	2454	33573	283
Belgium	2020-04-17T00:00:00.000Z	1236	34809	417
Belgium	2020-04-18T00:00:00.000Z	1329	36138	306
Belgium	2020-04-19T00:00:00.000Z	1045	37183	290
Belgium	2020-04-20T00:00:00.000Z	1313	38496	230
Belgium	2020-04-21T00:00:00.000Z	1487	39983	145
Belgium	2020-04-22T00:00:00.000Z	973	40956	170
Belgium	2020-04-23T00:00:00.000Z	933	41889	264
Belgium	2020-04-24T00:00:00.000Z	908	42797	228
Belgium	2020-04-25T00:00:00.000Z	1496	44293	189
Belgium	2020-04-26T00:00:00.000Z	1032	45325	238
Belgium	2020-04-27T00:00:00.000Z	809	46134	177
Belgium	2020-04-28T00:00:00.000Z	553	46687	113
Belgium	2020-04-29T00:00:00.000Z	647	47334	124
Belgium	2020-04-30T00:00:00.000Z	525	47859	170
Belgium	2020-05-01T00:00:00.000Z	660	48519	93
Belgium	2020-05-02T00:00:00.000Z	513	49032	109
Belgium	2020-05-03T00:00:00.000Z	485	49517	62
Belgium	2020-05-04T00:00:00.000Z	389	49906	79
Belgium	2020-05-05T00:00:00.000Z	361	50267	80
Belgium	2020-05-06T00:00:00.000Z	242	50509	92
Belgium	2020-05-07T00:00:00.000Z	272	50781	323
Belgium	2020-05-08T00:00:00.000Z	639	51420	76
Belgium	2020-05-09T00:00:00.000Z	591	52011	106
Belgium	2020-05-10T00:00:00.000Z	585	52596	60
Belgium	2020-05-11T00:00:00.000Z	485	53081	75
Belgium	2020-05-12T00:00:00.000Z	368	53449	51
Belgium	2020-05-13T00:00:00.000Z	330	53779	54
Belgium	2020-05-14T00:00:00.000Z	202	53981	82
Belgium	2020-05-15T00:00:00.000Z	307	54288	60
Belgium	2020-05-16T00:00:00.000Z	356	54644	56
Belgium	2020-05-17T00:00:00.000Z	345	54989	46
Belgium	2020-05-18T00:00:00.000Z	291	55280	47
Belgium	2020-05-19T00:00:00.000Z	279	55559	28
Belgium	2020-05-20T00:00:00.000Z	232	55791	28
Belgium	2020-05-21T00:00:00.000Z	192	55983	42
Belgium	2020-05-22T00:00:00.000Z	252	56235	36
Belgium	2020-05-23T00:00:00.000Z	276	56511	26
Belgium	2020-05-24T00:00:00.000Z	299	56810	25
Belgium	2020-05-25T00:00:00.000Z	282	57092	43
Belize	2020-03-24T00:00:00.000Z	1	1	0
Belize	2020-03-25T00:00:00.000Z	0	1	0
Belize	2020-03-26T00:00:00.000Z	1	2	0
Belize	2020-03-27T00:00:00.000Z	0	2	0
Belize	2020-03-28T00:00:00.000Z	0	2	0
Belize	2020-03-29T00:00:00.000Z	0	2	0
Belize	2020-03-30T00:00:00.000Z	0	2	0
Belize	2020-03-31T00:00:00.000Z	1	3	0
Belize	2020-04-01T00:00:00.000Z	0	3	0
Belize	2020-04-02T00:00:00.000Z	0	3	0
Belize	2020-04-03T00:00:00.000Z	0	3	0
Belize	2020-04-04T00:00:00.000Z	0	3	0
Belize	2020-04-05T00:00:00.000Z	1	4	0
Belize	2020-04-06T00:00:00.000Z	1	5	0
Belize	2020-04-07T00:00:00.000Z	2	7	1
Belize	2020-04-08T00:00:00.000Z	0	7	0
Belize	2020-04-09T00:00:00.000Z	1	8	0
Belize	2020-04-10T00:00:00.000Z	1	9	0
Belize	2020-04-11T00:00:00.000Z	1	10	0
Belize	2020-04-12T00:00:00.000Z	0	10	1
Belize	2020-04-13T00:00:00.000Z	3	13	0
Belize	2020-04-14T00:00:00.000Z	1	14	0
Belize	2020-04-15T00:00:00.000Z	4	18	0
Belize	2020-04-16T00:00:00.000Z	0	18	0
Belize	2020-04-17T00:00:00.000Z	0	18	0
Belize	2020-04-18T00:00:00.000Z	0	18	0
Belize	2020-04-19T00:00:00.000Z	0	18	0
Belize	2020-04-20T00:00:00.000Z	0	18	0
Belize	2020-04-21T00:00:00.000Z	0	18	0
Belize	2020-04-22T00:00:00.000Z	0	18	0
Belize	2020-04-23T00:00:00.000Z	0	18	0
Belize	2020-04-24T00:00:00.000Z	0	18	0
Belize	2020-04-25T00:00:00.000Z	0	18	0
Belize	2020-04-26T00:00:00.000Z	0	18	0
Belize	2020-04-27T00:00:00.000Z	0	18	0
Belize	2020-04-28T00:00:00.000Z	0	18	0
Belize	2020-04-29T00:00:00.000Z	0	18	0
Belize	2020-04-30T00:00:00.000Z	0	18	0
Belize	2020-05-01T00:00:00.000Z	0	18	0
Belize	2020-05-02T00:00:00.000Z	0	18	0
Belize	2020-05-03T00:00:00.000Z	0	18	0
Belize	2020-05-04T00:00:00.000Z	0	18	0
Belize	2020-05-05T00:00:00.000Z	0	18	0
Belize	2020-05-06T00:00:00.000Z	0	18	0
Belize	2020-05-07T00:00:00.000Z	0	18	0
Belize	2020-05-08T00:00:00.000Z	0	18	0
Belize	2020-05-09T00:00:00.000Z	0	18	0
Belize	2020-05-10T00:00:00.000Z	0	18	0
Belize	2020-05-11T00:00:00.000Z	0	18	0
Belize	2020-05-12T00:00:00.000Z	0	18	0
Belize	2020-05-13T00:00:00.000Z	0	18	0
Belize	2020-05-14T00:00:00.000Z	0	18	0
Belize	2020-05-15T00:00:00.000Z	0	18	0
Belize	2020-05-16T00:00:00.000Z	0	18	0
Belize	2020-05-17T00:00:00.000Z	0	18	0
Belize	2020-05-18T00:00:00.000Z	0	18	0
Belize	2020-05-19T00:00:00.000Z	0	18	0
Belize	2020-05-20T00:00:00.000Z	0	18	0
Belize	2020-05-21T00:00:00.000Z	0	18	0
Belize	2020-05-22T00:00:00.000Z	0	18	0
Belize	2020-05-23T00:00:00.000Z	0	18	0
Belize	2020-05-24T00:00:00.000Z	0	18	0
Belize	2020-05-25T00:00:00.000Z	0	18	0
Benin	2020-03-17T00:00:00.000Z	1	1	0
Benin	2020-03-18T00:00:00.000Z	0	1	0
Benin	2020-03-19T00:00:00.000Z	1	2	0
Benin	2020-03-20T00:00:00.000Z	0	2	0
Benin	2020-03-21T00:00:00.000Z	0	2	0
Benin	2020-03-22T00:00:00.000Z	0	2	0
Benin	2020-03-23T00:00:00.000Z	0	2	0
Benin	2020-03-24T00:00:00.000Z	3	5	0
Benin	2020-03-25T00:00:00.000Z	0	5	0
Benin	2020-03-26T00:00:00.000Z	1	6	0
Benin	2020-03-27T00:00:00.000Z	0	6	0
Benin	2020-03-28T00:00:00.000Z	0	6	0
Benin	2020-03-29T00:00:00.000Z	0	6	0
Benin	2020-03-30T00:00:00.000Z	0	6	0
Benin	2020-03-31T00:00:00.000Z	0	6	0
Benin	2020-04-01T00:00:00.000Z	3	9	0
Benin	2020-04-02T00:00:00.000Z	4	13	0
Benin	2020-04-03T00:00:00.000Z	0	13	0
Benin	2020-04-04T00:00:00.000Z	0	13	0
Benin	2020-04-05T00:00:00.000Z	0	13	0
Benin	2020-04-06T00:00:00.000Z	9	22	0
Benin	2020-04-07T00:00:00.000Z	1	23	1
Benin	2020-04-08T00:00:00.000Z	3	26	0
Benin	2020-04-09T00:00:00.000Z	0	26	0
Benin	2020-04-10T00:00:00.000Z	4	30	0
Benin	2020-04-11T00:00:00.000Z	0	30	0
Benin	2020-04-12T00:00:00.000Z	5	35	0
Benin	2020-04-13T00:00:00.000Z	0	35	0
Benin	2020-04-14T00:00:00.000Z	0	35	0
Benin	2020-04-15T00:00:00.000Z	0	35	0
Benin	2020-04-16T00:00:00.000Z	0	35	0
Benin	2020-04-17T00:00:00.000Z	2	37	0
Benin	2020-04-18T00:00:00.000Z	0	37	0
Benin	2020-04-19T00:00:00.000Z	0	37	0
Benin	2020-04-20T00:00:00.000Z	0	37	0
Benin	2020-04-21T00:00:00.000Z	17	54	0
Benin	2020-04-22T00:00:00.000Z	0	54	0
Benin	2020-04-23T00:00:00.000Z	0	54	0
Benin	2020-04-24T00:00:00.000Z	4	58	0
Benin	2020-04-25T00:00:00.000Z	0	58	0
Benin	2020-04-26T00:00:00.000Z	0	58	0
Benin	2020-04-27T00:00:00.000Z	6	64	0
Benin	2020-04-28T00:00:00.000Z	0	64	0
Benin	2020-04-29T00:00:00.000Z	0	64	0
Benin	2020-04-30T00:00:00.000Z	5	69	1
Benin	2020-05-01T00:00:00.000Z	15	84	0
Benin	2020-05-02T00:00:00.000Z	6	90	0
Benin	2020-05-03T00:00:00.000Z	0	90	0
Benin	2020-05-04T00:00:00.000Z	0	90	0
Benin	2020-05-05T00:00:00.000Z	6	96	0
Benin	2020-05-06T00:00:00.000Z	6	102	0
Benin	2020-05-07T00:00:00.000Z	0	102	0
Benin	2020-05-08T00:00:00.000Z	38	140	0
Benin	2020-05-09T00:00:00.000Z	102	242	0
Benin	2020-05-10T00:00:00.000Z	42	284	0
Benin	2020-05-11T00:00:00.000Z	35	319	0
Benin	2020-05-12T00:00:00.000Z	0	319	0
Benin	2020-05-13T00:00:00.000Z	8	327	0
Benin	2020-05-14T00:00:00.000Z	0	327	0
Benin	2020-05-15T00:00:00.000Z	12	339	0
Benin	2020-05-16T00:00:00.000Z	0	339	0
Benin	2020-05-17T00:00:00.000Z	0	339	0
Benin	2020-05-18T00:00:00.000Z	0	339	0
Benin	2020-05-19T00:00:00.000Z	-210	129	0
Benin	2020-05-20T00:00:00.000Z	1	130	0
Benin	2020-05-21T00:00:00.000Z	0	130	0
Benin	2020-05-22T00:00:00.000Z	5	135	1
Benin	2020-05-23T00:00:00.000Z	0	135	0
Benin	2020-05-24T00:00:00.000Z	0	135	0
Benin	2020-05-25T00:00:00.000Z	56	191	0
Bermuda	2020-03-18T00:00:00.000Z	2	2	0
Bermuda	2020-03-19T00:00:00.000Z	0	2	0
Bermuda	2020-03-20T00:00:00.000Z	0	2	0
Bermuda	2020-03-21T00:00:00.000Z	0	2	0
Bermuda	2020-03-22T00:00:00.000Z	0	2	0
Bermuda	2020-03-23T00:00:00.000Z	0	2	0
Bermuda	2020-03-24T00:00:00.000Z	4	6	0
Bermuda	2020-03-25T00:00:00.000Z	0	6	0
Bermuda	2020-03-26T00:00:00.000Z	1	7	0
Bermuda	2020-03-27T00:00:00.000Z	0	7	0
Bermuda	2020-03-28T00:00:00.000Z	8	15	0
Bermuda	2020-03-29T00:00:00.000Z	2	17	0
Bermuda	2020-03-30T00:00:00.000Z	5	22	0
Bermuda	2020-03-31T00:00:00.000Z	0	22	0
Bermuda	2020-04-01T00:00:00.000Z	5	27	0
Bermuda	2020-04-02T00:00:00.000Z	5	32	0
Bermuda	2020-04-03T00:00:00.000Z	0	32	0
Bermuda	2020-04-04T00:00:00.000Z	3	35	0
Bermuda	2020-04-05T00:00:00.000Z	0	35	0
Bermuda	2020-04-06T00:00:00.000Z	2	37	0
Bermuda	2020-04-07T00:00:00.000Z	0	37	0
Bermuda	2020-04-08T00:00:00.000Z	2	39	2
Bermuda	2020-04-09T00:00:00.000Z	0	39	0
Bermuda	2020-04-10T00:00:00.000Z	0	39	1
Bermuda	2020-04-11T00:00:00.000Z	9	48	1
Bermuda	2020-04-12T00:00:00.000Z	0	48	0
Bermuda	2020-04-13T00:00:00.000Z	2	50	0
Bermuda	2020-04-14T00:00:00.000Z	7	57	0
Bermuda	2020-04-15T00:00:00.000Z	0	57	1
Bermuda	2020-04-16T00:00:00.000Z	0	57	0
Bermuda	2020-04-17T00:00:00.000Z	24	81	0
Bermuda	2020-04-18T00:00:00.000Z	2	83	0
Bermuda	2020-04-19T00:00:00.000Z	0	83	0
Bermuda	2020-04-20T00:00:00.000Z	3	86	0
Bermuda	2020-04-21T00:00:00.000Z	0	86	0
Bermuda	2020-04-22T00:00:00.000Z	0	86	0
Bermuda	2020-04-23T00:00:00.000Z	12	98	0
Bermuda	2020-04-24T00:00:00.000Z	1	99	0
Bermuda	2020-04-25T00:00:00.000Z	0	99	0
Bermuda	2020-04-26T00:00:00.000Z	0	99	0
Bermuda	2020-04-27T00:00:00.000Z	10	109	0
Bermuda	2020-04-28T00:00:00.000Z	0	109	1
Bermuda	2020-04-29T00:00:00.000Z	1	110	0
Bermuda	2020-04-30T00:00:00.000Z	1	111	0
Bermuda	2020-05-01T00:00:00.000Z	0	111	0
Bermuda	2020-05-02T00:00:00.000Z	3	114	0
Bermuda	2020-05-03T00:00:00.000Z	0	114	0
Bermuda	2020-05-04T00:00:00.000Z	1	115	1
Bermuda	2020-05-05T00:00:00.000Z	0	115	0
Bermuda	2020-05-06T00:00:00.000Z	0	115	0
Bermuda	2020-05-07T00:00:00.000Z	0	115	0
Bermuda	2020-05-08T00:00:00.000Z	3	118	0
Bermuda	2020-05-09T00:00:00.000Z	0	118	0
Bermuda	2020-05-10T00:00:00.000Z	0	118	0
Bermuda	2020-05-11T00:00:00.000Z	0	118	0
Bermuda	2020-05-12T00:00:00.000Z	0	118	0
Bermuda	2020-05-13T00:00:00.000Z	1	119	1
Bermuda	2020-05-14T00:00:00.000Z	2	121	0
Bermuda	2020-05-15T00:00:00.000Z	0	121	0
Bermuda	2020-05-16T00:00:00.000Z	1	122	1
Bermuda	2020-05-17T00:00:00.000Z	1	123	0
Bermuda	2020-05-18T00:00:00.000Z	0	123	0
Bermuda	2020-05-19T00:00:00.000Z	0	123	0
Bermuda	2020-05-20T00:00:00.000Z	2	125	0
Bermuda	2020-05-21T00:00:00.000Z	0	125	0
Bermuda	2020-05-22T00:00:00.000Z	0	125	0
Bermuda	2020-05-23T00:00:00.000Z	0	125	0
Bermuda	2020-05-24T00:00:00.000Z	3	128	0
Bermuda	2020-05-25T00:00:00.000Z	5	133	0
Bhutan	2020-03-06T00:00:00.000Z	1	1	0
Bhutan	2020-03-07T00:00:00.000Z	0	1	0
Bhutan	2020-03-08T00:00:00.000Z	0	1	0
Bhutan	2020-03-09T00:00:00.000Z	0	1	0
Bhutan	2020-03-10T00:00:00.000Z	0	1	0
Bhutan	2020-03-11T00:00:00.000Z	0	1	0
Bhutan	2020-03-12T00:00:00.000Z	0	1	0
Bhutan	2020-03-13T00:00:00.000Z	0	1	0
Bhutan	2020-03-14T00:00:00.000Z	0	1	0
Bhutan	2020-03-15T00:00:00.000Z	0	1	0
Bhutan	2020-03-16T00:00:00.000Z	0	1	0
Bhutan	2020-03-17T00:00:00.000Z	0	1	0
Bhutan	2020-03-18T00:00:00.000Z	0	1	0
Bhutan	2020-03-19T00:00:00.000Z	1	2	0
Bhutan	2020-03-20T00:00:00.000Z	0	2	0
Bhutan	2020-03-21T00:00:00.000Z	0	2	0
Bhutan	2020-03-22T00:00:00.000Z	0	2	0
Bhutan	2020-03-23T00:00:00.000Z	0	2	0
Bhutan	2020-03-24T00:00:00.000Z	0	2	0
Bhutan	2020-03-25T00:00:00.000Z	0	2	0
Bhutan	2020-03-26T00:00:00.000Z	1	3	0
Bhutan	2020-03-27T00:00:00.000Z	0	3	0
Bhutan	2020-03-28T00:00:00.000Z	0	3	0
Bhutan	2020-03-29T00:00:00.000Z	0	3	0
Bhutan	2020-03-30T00:00:00.000Z	1	4	0
Bhutan	2020-03-31T00:00:00.000Z	0	4	0
Bhutan	2020-04-01T00:00:00.000Z	0	4	0
Bhutan	2020-04-02T00:00:00.000Z	1	5	0
Bhutan	2020-04-03T00:00:00.000Z	0	5	0
Bhutan	2020-04-04T00:00:00.000Z	0	5	0
Bhutan	2020-04-05T00:00:00.000Z	0	5	0
Bhutan	2020-04-06T00:00:00.000Z	0	5	0
Bhutan	2020-04-07T00:00:00.000Z	0	5	0
Bhutan	2020-04-08T00:00:00.000Z	0	5	0
Bhutan	2020-04-09T00:00:00.000Z	0	5	0
Bhutan	2020-04-10T00:00:00.000Z	0	5	0
Bhutan	2020-04-11T00:00:00.000Z	0	5	0
Bhutan	2020-04-12T00:00:00.000Z	0	5	0
Bhutan	2020-04-13T00:00:00.000Z	0	5	0
Bhutan	2020-04-14T00:00:00.000Z	0	5	0
Bhutan	2020-04-15T00:00:00.000Z	0	5	0
Bhutan	2020-04-16T00:00:00.000Z	0	5	0
Bhutan	2020-04-17T00:00:00.000Z	0	5	0
Bhutan	2020-04-18T00:00:00.000Z	0	5	0
Bhutan	2020-04-19T00:00:00.000Z	0	5	0
Bhutan	2020-04-20T00:00:00.000Z	0	5	0
Bhutan	2020-04-21T00:00:00.000Z	1	6	0
Bhutan	2020-04-22T00:00:00.000Z	0	6	0
Bhutan	2020-04-23T00:00:00.000Z	1	7	0
Bhutan	2020-04-24T00:00:00.000Z	0	7	0
Bhutan	2020-04-25T00:00:00.000Z	0	7	0
Bhutan	2020-04-26T00:00:00.000Z	0	7	0
Bhutan	2020-04-27T00:00:00.000Z	0	7	0
Bhutan	2020-04-28T00:00:00.000Z	0	7	0
Bhutan	2020-04-29T00:00:00.000Z	0	7	0
Bhutan	2020-04-30T00:00:00.000Z	0	7	0
Bhutan	2020-05-01T00:00:00.000Z	0	7	0
Bhutan	2020-05-02T00:00:00.000Z	0	7	0
Bhutan	2020-05-03T00:00:00.000Z	0	7	0
Bhutan	2020-05-04T00:00:00.000Z	0	7	0
Bhutan	2020-05-05T00:00:00.000Z	0	7	0
Bhutan	2020-05-06T00:00:00.000Z	0	7	0
Bhutan	2020-05-07T00:00:00.000Z	0	7	0
Bhutan	2020-05-08T00:00:00.000Z	0	7	0
Bhutan	2020-05-09T00:00:00.000Z	0	7	0
Bhutan	2020-05-10T00:00:00.000Z	0	7	0
Bhutan	2020-05-11T00:00:00.000Z	2	9	0
Bhutan	2020-05-12T00:00:00.000Z	2	11	0
Bhutan	2020-05-13T00:00:00.000Z	0	11	0
Bhutan	2020-05-14T00:00:00.000Z	4	15	0
Bhutan	2020-05-15T00:00:00.000Z	5	20	0
Bhutan	2020-05-16T00:00:00.000Z	1	21	0
Bhutan	2020-05-17T00:00:00.000Z	0	21	0
Bhutan	2020-05-18T00:00:00.000Z	0	21	0
Bhutan	2020-05-19T00:00:00.000Z	0	21	0
Bhutan	2020-05-20T00:00:00.000Z	0	21	0
Bhutan	2020-05-21T00:00:00.000Z	0	21	0
Bhutan	2020-05-22T00:00:00.000Z	0	21	0
Bhutan	2020-05-23T00:00:00.000Z	0	21	0
Bhutan	2020-05-24T00:00:00.000Z	3	24	0
Bhutan	2020-05-25T00:00:00.000Z	3	27	0
Bolivia (Plurinational State of)	2020-03-11T00:00:00.000Z	2	2	0
Bolivia (Plurinational State of)	2020-03-12T00:00:00.000Z	0	2	0
Bolivia (Plurinational State of)	2020-03-13T00:00:00.000Z	1	3	0
Bolivia (Plurinational State of)	2020-03-14T00:00:00.000Z	0	3	0
Bolivia (Plurinational State of)	2020-03-15T00:00:00.000Z	0	3	0
Bolivia (Plurinational State of)	2020-03-16T00:00:00.000Z	8	11	0
Bolivia (Plurinational State of)	2020-03-17T00:00:00.000Z	0	11	0
Bolivia (Plurinational State of)	2020-03-18T00:00:00.000Z	1	12	0
Bolivia (Plurinational State of)	2020-03-19T00:00:00.000Z	3	15	0
Bolivia (Plurinational State of)	2020-03-20T00:00:00.000Z	1	16	0
Bolivia (Plurinational State of)	2020-03-21T00:00:00.000Z	3	19	0
Bolivia (Plurinational State of)	2020-03-22T00:00:00.000Z	0	19	0
Bolivia (Plurinational State of)	2020-03-23T00:00:00.000Z	5	24	0
Bolivia (Plurinational State of)	2020-03-24T00:00:00.000Z	4	28	0
Bolivia (Plurinational State of)	2020-03-25T00:00:00.000Z	0	28	0
Bolivia (Plurinational State of)	2020-03-26T00:00:00.000Z	11	39	0
Bolivia (Plurinational State of)	2020-03-27T00:00:00.000Z	0	39	0
Bolivia (Plurinational State of)	2020-03-28T00:00:00.000Z	22	61	0
Bolivia (Plurinational State of)	2020-03-29T00:00:00.000Z	13	74	0
Bolivia (Plurinational State of)	2020-03-30T00:00:00.000Z	0	74	0
Bolivia (Plurinational State of)	2020-03-31T00:00:00.000Z	23	97	5
Bolivia (Plurinational State of)	2020-04-01T00:00:00.000Z	10	107	1
Bolivia (Plurinational State of)	2020-04-02T00:00:00.000Z	8	115	1
Bolivia (Plurinational State of)	2020-04-03T00:00:00.000Z	8	123	1
Bolivia (Plurinational State of)	2020-04-04T00:00:00.000Z	9	132	1
Bolivia (Plurinational State of)	2020-04-05T00:00:00.000Z	7	139	1
Bolivia (Plurinational State of)	2020-04-06T00:00:00.000Z	18	157	0
Bolivia (Plurinational State of)	2020-04-07T00:00:00.000Z	26	183	1
Bolivia (Plurinational State of)	2020-04-08T00:00:00.000Z	11	194	3
Bolivia (Plurinational State of)	2020-04-09T00:00:00.000Z	16	210	1
Bolivia (Plurinational State of)	2020-04-10T00:00:00.000Z	54	264	3
Bolivia (Plurinational State of)	2020-04-11T00:00:00.000Z	4	268	1
Bolivia (Plurinational State of)	2020-04-12T00:00:00.000Z	7	275	1
Bolivia (Plurinational State of)	2020-04-13T00:00:00.000Z	25	300	4
Bolivia (Plurinational State of)	2020-04-14T00:00:00.000Z	30	330	3
Bolivia (Plurinational State of)	2020-04-15T00:00:00.000Z	24	354	1
Bolivia (Plurinational State of)	2020-04-16T00:00:00.000Z	43	397	0
Bolivia (Plurinational State of)	2020-04-17T00:00:00.000Z	44	441	1
Bolivia (Plurinational State of)	2020-04-18T00:00:00.000Z	24	465	2
Bolivia (Plurinational State of)	2020-04-19T00:00:00.000Z	28	493	0
Bolivia (Plurinational State of)	2020-04-20T00:00:00.000Z	27	520	1
Bolivia (Plurinational State of)	2020-04-21T00:00:00.000Z	44	564	1
Bolivia (Plurinational State of)	2020-04-22T00:00:00.000Z	34	598	1
Bolivia (Plurinational State of)	2020-04-23T00:00:00.000Z	11	609	3
Bolivia (Plurinational State of)	2020-04-24T00:00:00.000Z	63	672	3
Bolivia (Plurinational State of)	2020-04-25T00:00:00.000Z	31	703	3
Bolivia (Plurinational State of)	2020-04-26T00:00:00.000Z	104	807	1
Bolivia (Plurinational State of)	2020-04-27T00:00:00.000Z	59	866	2
Bolivia (Plurinational State of)	2020-04-28T00:00:00.000Z	84	950	4
Bolivia (Plurinational State of)	2020-04-29T00:00:00.000Z	64	1014	3
Bolivia (Plurinational State of)	2020-04-30T00:00:00.000Z	39	1053	2
Bolivia (Plurinational State of)	2020-05-01T00:00:00.000Z	57	1110	4
Bolivia (Plurinational State of)	2020-05-02T00:00:00.000Z	57	1167	3
Bolivia (Plurinational State of)	2020-05-03T00:00:00.000Z	62	1229	4
Bolivia (Plurinational State of)	2020-05-04T00:00:00.000Z	241	1470	5
Bolivia (Plurinational State of)	2020-05-05T00:00:00.000Z	124	1594	5
Bolivia (Plurinational State of)	2020-05-06T00:00:00.000Z	87	1681	6
Bolivia (Plurinational State of)	2020-05-07T00:00:00.000Z	121	1802	4
Bolivia (Plurinational State of)	2020-05-08T00:00:00.000Z	84	1886	5
Bolivia (Plurinational State of)	2020-05-09T00:00:00.000Z	195	2081	11
Bolivia (Plurinational State of)	2020-05-10T00:00:00.000Z	185	2266	4
Bolivia (Plurinational State of)	2020-05-11T00:00:00.000Z	171	2437	8
Bolivia (Plurinational State of)	2020-05-12T00:00:00.000Z	119	2556	4
Bolivia (Plurinational State of)	2020-05-13T00:00:00.000Z	275	2831	4
Bolivia (Plurinational State of)	2020-05-14T00:00:00.000Z	133	2964	6
Bolivia (Plurinational State of)	2020-05-15T00:00:00.000Z	184	3148	14
Bolivia (Plurinational State of)	2020-05-16T00:00:00.000Z	224	3372	10
Bolivia (Plurinational State of)	2020-05-17T00:00:00.000Z	205	3577	12
Bolivia (Plurinational State of)	2020-05-18T00:00:00.000Z	249	3826	1
Bolivia (Plurinational State of)	2020-05-19T00:00:00.000Z	262	4088	4
Bolivia (Plurinational State of)	2020-05-20T00:00:00.000Z	175	4263	5
Bolivia (Plurinational State of)	2020-05-21T00:00:00.000Z	218	4481	15
Bolivia (Plurinational State of)	2020-05-22T00:00:00.000Z	438	4919	10
Bolivia (Plurinational State of)	2020-05-23T00:00:00.000Z	268	5187	16
Bolivia (Plurinational State of)	2020-05-24T00:00:00.000Z	392	5579	15
Bolivia (Plurinational State of)	2020-05-25T00:00:00.000Z	336	5915	10
Bonaire, Sint Eustatius and Saba	2020-04-04T00:00:00.000Z	2	2	0
Bonaire, Sint Eustatius and Saba	2020-04-05T00:00:00.000Z	0	2	0
Bonaire, Sint Eustatius and Saba	2020-04-06T00:00:00.000Z	0	2	0
Bonaire, Sint Eustatius and Saba	2020-04-07T00:00:00.000Z	0	2	0
Bonaire, Sint Eustatius and Saba	2020-04-08T00:00:00.000Z	0	2	0
Bonaire, Sint Eustatius and Saba	2020-04-09T00:00:00.000Z	0	2	0
Bonaire, Sint Eustatius and Saba	2020-04-10T00:00:00.000Z	0	2	0
Bonaire, Sint Eustatius and Saba	2020-04-11T00:00:00.000Z	0	2	0
Bonaire, Sint Eustatius and Saba	2020-04-12T00:00:00.000Z	0	2	0
Bonaire, Sint Eustatius and Saba	2020-04-13T00:00:00.000Z	1	3	0
Bonaire, Sint Eustatius and Saba	2020-04-14T00:00:00.000Z	0	3	0
Bonaire, Sint Eustatius and Saba	2020-04-15T00:00:00.000Z	1	4	0
Bonaire, Sint Eustatius and Saba	2020-04-16T00:00:00.000Z	0	4	0
Bonaire, Sint Eustatius and Saba	2020-04-17T00:00:00.000Z	0	4	0
Bonaire, Sint Eustatius and Saba	2020-04-18T00:00:00.000Z	1	5	0
Bonaire, Sint Eustatius and Saba	2020-04-19T00:00:00.000Z	0	5	0
Bonaire, Sint Eustatius and Saba	2020-04-20T00:00:00.000Z	0	5	0
Bonaire, Sint Eustatius and Saba	2020-04-21T00:00:00.000Z	0	5	0
Bonaire, Sint Eustatius and Saba	2020-04-22T00:00:00.000Z	0	5	0
Bonaire, Sint Eustatius and Saba	2020-04-23T00:00:00.000Z	0	5	0
Bonaire, Sint Eustatius and Saba	2020-04-24T00:00:00.000Z	0	5	0
Bonaire, Sint Eustatius and Saba	2020-04-25T00:00:00.000Z	0	5	0
Bonaire, Sint Eustatius and Saba	2020-04-26T00:00:00.000Z	0	5	0
Bonaire, Sint Eustatius and Saba	2020-04-27T00:00:00.000Z	0	5	0
Bonaire, Sint Eustatius and Saba	2020-04-28T00:00:00.000Z	1	6	0
Bonaire, Sint Eustatius and Saba	2020-04-29T00:00:00.000Z	0	6	0
Bonaire, Sint Eustatius and Saba	2020-04-30T00:00:00.000Z	0	6	0
Bonaire, Sint Eustatius and Saba	2020-05-01T00:00:00.000Z	0	6	0
Bonaire, Sint Eustatius and Saba	2020-05-02T00:00:00.000Z	0	6	0
Bonaire, Sint Eustatius and Saba	2020-05-03T00:00:00.000Z	0	6	0
Bonaire, Sint Eustatius and Saba	2020-05-04T00:00:00.000Z	0	6	0
Bonaire, Sint Eustatius and Saba	2020-05-05T00:00:00.000Z	0	6	0
Bonaire, Sint Eustatius and Saba	2020-05-06T00:00:00.000Z	0	6	0
Bonaire, Sint Eustatius and Saba	2020-05-07T00:00:00.000Z	0	6	0
Bonaire, Sint Eustatius and Saba	2020-05-08T00:00:00.000Z	0	6	0
Bonaire, Sint Eustatius and Saba	2020-05-09T00:00:00.000Z	0	6	0
Bonaire, Sint Eustatius and Saba	2020-05-10T00:00:00.000Z	0	6	0
Bonaire, Sint Eustatius and Saba	2020-05-11T00:00:00.000Z	0	6	0
Bonaire, Sint Eustatius and Saba	2020-05-12T00:00:00.000Z	0	6	0
Bonaire, Sint Eustatius and Saba	2020-05-13T00:00:00.000Z	0	6	0
Bonaire, Sint Eustatius and Saba	2020-05-14T00:00:00.000Z	0	6	0
Bonaire, Sint Eustatius and Saba	2020-05-15T00:00:00.000Z	0	6	0
Bonaire, Sint Eustatius and Saba	2020-05-16T00:00:00.000Z	0	6	0
[truncated: 15,407 more rows]
