# Supplementary material for: On the authenticity of COVID-19 case figures
Source: PLoS One. 2020 Dec 8;15(12):e0243123. doi: 10.1371/journal.pone.0243123 (PMC7723280; doi:10.1371/journal.pone.0243123)
Supplement: S2 File — (ZIP) [file pone.0243123.s002.zip]

Archive with 14 entries (14 files):
- brazil (zipf).xlsx
- canada (zipf).xlsx
- china (zipf).xlsx
- germany (zipf).xlsx
- india (zipf).xlsx
- italy (zipf).xlsx
- Malaysia (zipf).xlsx
- mexico (zipf).xlsx
- Romania (Zipf).xlsx
- russia (zipf).xlsx
- spain (zipf).xlsx
- sweden (zipf).xlsx
- uk (zipf).xlsx
- usa (zipf).xlsx
