# Supplementary material for: On the authenticity of COVID-19 case figures
Source: PLoS One. 2020 Dec 8;15(12):e0243123. doi: 10.1371/journal.pone.0243123 (PMC7723280; doi:10.1371/journal.pone.0243123)
Supplement: S2 File — (ZIP) [file pone.0243123.s002.zip › brazil (zipf).xlsx]

## Sheet: Overview
	Statistic as Excel data file
	Number of confirmed cases of novel coronavirus (COVID-19) in Brazil as of May 11, 2020, by state
	Access data
	Source			Description
				As of May 11, 2020, Brazil was the Latin American country with the highest number of confirmed cases of COVID-19 coronavirus disease, with over 162 thousand confirmed cases. By state, São Paulo ranked first in number of cases, with over 45 thousand occurences. For further information about the coronavirus (COVID-19) pandemic, please visit our dedicated Facts and Figures page.
	Source	Ministério da Saúde (Brazil); Various sources (State health agencies)
	Conducted by	Ministério da Saúde (Brazil); Various sources (State health agencies)
	Survey period	May 11, 2020
	Region	Brazil
	Type of survey	n.a.
	Number of respondents	n.a.
	Age group	n.a.
	Special characteristics	n.a.
	Note	n.a.
	Publication
	Published by	Ministério da Saúde (Brazil)
	Publication date	May 2020
	Original source	covid.saude.gov.br
	ID	1103791

## Sheet: Data
	Brazil: COVID-19 cases 2020, by state
	Number of confirmed cases of novel coronavirus (COVID-19) in Brazil as of May 11, 2020, by state
		Confirmed	Population
	São Paulo	45444	44396484	27.9313	1	0	1.44609	0
	Rio de Janeiro	17062	16550024	10.4868	2	0.30103	1.02065	0.30103
	Ceará	16692	8904459	10.2594	3	0.477121	1.01112	0.477121
	Pernambuco	13275	9345173	8.15924	4	0.60206	0.91165	0.60206
	Amazonas	12599	3938336	7.74375	5	0.69897	0.888951	0.69897
	Maranhão	7599	6904241	4.67059	6	0.778151	0.669372	0.778151
	Pará	7256	8175113	4.45977	7	0.845098	0.649312	0.845098
	Bahia	5558	15203934	3.41612	8	0.90309	0.533534	0.90309
	Espírito Santo	4599	3929911	2.82669	9	0.954243	0.451279	0.954243
	Santa Catarina	3429	6819190	2.10757	10	1	0.323783	1
	Minas Gerais	3237	20869101	1.98956	11	1.04139	0.298758	1.04139
	Distrito Federal	2682	2914830	1.64844	12	1.07918	0.217074	1.07918
	Amapá	2613	766679	1.60603	13	1.11394	0.205755	1.11394
	Rio Grande do Sul	2542	11274972	1.56239	14	1.14613	0.193791	1.14613
	Paraíba	2341	3972202	1.43885	15	1.17609	0.158017	1.17609
	Alagoas	2258	3340932	1.38784	16	1.20412	0.142339	1.20412
	Rio Grande do Norte	1928	3442175	1.18501	17	1.23045	0.0737221	1.23045
	Paraná	1835	11163018	1.12785	18	1.25527	0.0522512	1.25527
	Sergipe	1771	2242937	1.08851	19	1.27875	0.0368337	1.27875
	Acre	1447	803513	0.889372	20	1.30103	-0.0509164	1.30103
	Rondônia	1302	1768204	0.800251	21	1.32222	-0.0967739	1.32222
	Roraima	1290	505665	0.792875	22	1.34242	-0.100795	1.34242
	Piauí	1278	3204028	0.7855	23	1.36173	-0.104854	1.36173
	Goiás	1093	6610681	0.671793	24	1.38021	-0.172765	1.38021
	Tocantins	688	1515126	0.422867	25	1.39794	-0.373796
	Mato Grosso	519	3265486	0.318994	26	1.41497	-0.496218
	Mato Grosso do Sul	362	2651235	0.222497	27	1.43136	-0.652676
	Total	162699

## Sheet: Sheet2
45444	3.56184		0.810446
17062	2.58221
16692	2.56029
13275	2.33124
12599	2.27898
7599	1.77337
7256	1.72719
5558	1.4606
4599	1.2712
3429	0.977626
3237	0.920005
2682	0.731921
2613	0.705857
2542	0.678309
2341	0.595936
2258	0.559837
1928	0.401841
1835	0.352402
1771	0.316902
1447	0.11485
1302	0.00925933
1290	0
