# Supplementary material for: On the authenticity of COVID-19 case figures
Source: PLoS One. 2020 Dec 8;15(12):e0243123. doi: 10.1371/journal.pone.0243123 (PMC7723280; doi:10.1371/journal.pone.0243123)
Supplement: S2 File — (ZIP) [file pone.0243123.s002.zip › canada (zipf).xlsx]

## Sheet: Overview
	Statistic as Excel data file
	Number of confirmed coronavirus (COVID-19) cases in Canada as of May 11, 2020, by province or territory
	Access data
	Source			Description
				As of May 11, 2020, there had been a total of 69,981 confirmed cases of coronavirus (COVID-19) in Canada, including 13 cases among repatriated travelers. As of this date, the coronavirus had been confirmed in most provinces and territories, with the province of Quebec having the highest number of confirmed cases at 38,469. This statistic shows the total number of confirmed coronavirus (COVID-19) …
	Source	Government of Canada
	Conducted by	Government of Canada
	Survey period	May 11, 2020, 19:00 EDT
	Region	Canada
	Type of survey	n.a.
	Number of respondents	n.a.
	Age group	n.a.
	Special characteristics	n.a.
	Note	n.a.
	Publication
	Published by	Government of Canada
	Publication date	May 2020
	Original source	canada.ca
	ID	1107066

## Sheet: Data
	Canadian COVID-19 confirmed cases as of May 11, 2020, by province or territory
	Number of confirmed coronavirus (COVID-19) cases in Canada as of May 11, 2020, by province or territory
		Confirmed	Population	Rank	log(Rank)	log(Confirmed)	Proportion
	Canada (total)	69981	35115784
	Quebec	38469	8164361	1	0	4.58511	54.9706	0
	Ontario	20546	13448494	2	0.30103	4.31273	29.3594	0.30103
	Alberta	6300	4067175	3	0.477121	3.79934	9.00244	0.477121
	British Columbia	2353	4648055	4	0.60206	3.37162	3.36234	0.60206
	Nova Scotia	1019	923598	5	0.69897	3.00817	1.45611	0.69897
	Saskatchewan	568	1098352	6	0.778151	2.75435	0.811649	0.778151
	Manitoba	289	1278365	7	0.845098	2.4609	0.412969	0.845098
	Newfoundland and Labrador	261	519716	8	0.90309	2.41664	0.372958	0.90309
	New Brunswick	120	747101	9	0.954243	2.07918	0.171475	0.954243
	Prince Edward Island	27	142907	10	1	1.43136	0.0385819	1
	Yukon	11	35874	11	1.04139	1.04139	0.0157186	1.04139
	Northwest Territories	5	41786	12	1.07918	0.69897	0.0071448	1.07918
	Nunavut	0		13	1.11394

## Sheet: Sheet2
38469	5.77012		0.344835
20546	5.14293
6300	3.96081
2353	2.97595
1019	2.13909
568	1.55463
289	0.878935
261	0.777029
120	0
