# Supplementary material for: On the authenticity of COVID-19 case figures
Source: PLoS One. 2020 Dec 8;15(12):e0243123. doi: 10.1371/journal.pone.0243123 (PMC7723280; doi:10.1371/journal.pone.0243123)
Supplement: S2 File — (ZIP) [file pone.0243123.s002.zip › china (zipf).xlsx]

## Sheet: Overview
	Statistic as Excel data file
	Number of novel coronavirus COVID-19 infection, death and recovery cases in Greater China as of May 11, 2020, by region
	Access data
	Source			Description
				A new SARS-like coronavirus has spread around China since its outbreak in Wuhan - the capital of central China’s Hubei province. As of May 11, 2020, there were 271 active cases with symptoms in Greater China. The northern province Heilongjiang is currently having the highest number of active patients in China. The pandemic has caused a significant impact in the country's economy. Fast-moving epid…
	Source	Various sources (all regional health commissions in China); DXY.cn
	Conducted by	Various sources (all regional health commissions in China); DXY.cn
	Survey period	as of May 11, 2020
	Region	China, Taiwan, Hong Kong, Macau
	Type of survey	n.a.
	Number of respondents	n.a.
	Age group	n.a.
	Special characteristics	n.a.
	Note	*The source has added the number of currently confirmed cases, excluding the number of recovered cases.
	Publication
	Published by	DXY.cn
	Publication date	May 2020
	Original source	dxy.cn
	ID	1090007

## Sheet: Data
	Confirmed, death and recovery cases of COVID-19 in Greater China 2020, by region
	Number of novel coronavirus COVID-19 infection, death and recovery cases in Greater China as of May 11, 2020, by region
		Currently confirmed*	Cumulative confirmed	Deaths	Recovered	Population
	Total	271	84450	4644	79535	1268026215							log(cases)	log(rank)
	Heilongjiang	28	945	13	904	38312224			68134	1	82.1703	0	4.83336
	Shanghai	25	659	7	627	23019148			1589	1	10.7481	0	3.20112	0
	Jilin	21	127	1	105	27462297			1276	2	8.63095	0.30103	3.10585	0.30103
	Inner Mongolia	20	208	1	187	24706321			1268	3	8.57684	0.477121	3.10312	0.477121
	Beijing	16	593	9	568	19612368			1019	4	6.89259	0.60206	3.00817	0.60206
	Shaanxi	11	308	3	294	37327378			991	5	6.70319	0.69897	2.99607	0.69897
	Guangdong	4	1589	8	1577	104303132			945	6	6.39205	0.778151	2.97543	0.778151
	Shandong	4	788	7	777	100063065			937	7	6.33793	0.845098	2.97174	0.845098
	Tianjin	2	191	3	186	12938224			788	8	5.33009	0.90309	2.89653	0.90309
	Fujian	1	356	1	354	36894216			659	9	4.45752	0.954243	2.81889	0.954243
	Shanxi	1	328	6	321	37022111			653	10	4.41694	1	2.81491	1
	Liaoning	1	198	0	197	43746323			593	11	4.01109	1.04139	2.77305	1.04139
	Hebei	1	147	2	144	57237740			579	12	3.9164	1.07918	2.76268	1.07918
	Henan	0	1276	22	1254	94023567			561	13	3.79464	1.11394	2.74896	1.11394
	Zhejiang	0	1268	1	1267	54426891			356	14	2.40801	1.14613	2.55145	1.14613
	Hunan	0	1019	4	1015	65683722			328	15	2.21861	1.17609	2.51587	1.17609
	Anhui	0	991	6	985	59500510			308	16	2.08333	1.20412	2.48855	1.20412
	Jiangxi	0	937	1	936	44567475			254	17	1.71807	1.23045	2.40483	1.23045
	Jiangsu	0	653	0	653	78659903			208	18	1.40693	1.25527	2.31806	1.25527
	Chongqing	0	579	6	573	28846170			198	19	1.33929	1.27875	2.29667	1.27875
	Sichuan	0	561	3	558	80418200			191	20	1.29194	1.30103	2.28103	1.30103
	Guangxi	0	254	2	252	46026629			185	21	1.25135	1.32222	2.26717	1.32222
	Yunnan	0	185	2	183	45966239			168	22	1.13636	1.34242	2.22531	1.34242
	Hainan	0	168	6	162	9261518			147	23	0.994318	1.36173	2.16732	1.36173
	Guizhou	0	147	2	145	35806468			147	24	0.994318	1.38021	2.16732	1.38021
	Gansu	0	139	2	137	25575254			139	25	0.940206	1.39794	2.14301	1.39794
	Xinjiang	0	76	3	73	21813334			127	26	0.859037	1.41497	2.1038	1.41497
	Ningxia	0	75	0	75	6176900			76	27	0.514069	1.43136	1.88081	1.43136
	Qinghai	0	18	0	18	5626722			75	28	0.507305	1.44716	1.87506	1.44716
	Tibet	0	1	0	1	3002166			18	29	0.121753	1.4624	1.25527	1.4624
	Hubei	6	68134	4512	63616	57237740			1	30	0.00676407	1.47712	0	1.47712
	total	135	14784	121	14528

## Sheet: Sheet2
1589	2.52667		0.809765
1276	2.3073
1268	2.30101
1019	2.08239
991	2.05453
945	2.007
937	1.9985
788	1.82531
659	1.64654
653	1.63739
593	1.54101
579	1.51712
561	1.48553
356	1.03074
328	0.948827
308	0.885913
254	0.693147
208	0.493351
198	0.44408
191	0.408086
185	0.376169
168	0.279777
147	0.146246
147	0.146246
139	0.0902868
127	0
