# Supplementary material for: On the authenticity of COVID-19 case figures
Source: PLoS One. 2020 Dec 8;15(12):e0243123. doi: 10.1371/journal.pone.0243123 (PMC7723280; doi:10.1371/journal.pone.0243123)
Supplement: S2 File — (ZIP) [file pone.0243123.s002.zip › germany (zipf).xlsx]

## Sheet: Overview
	Statistic as Excel data file
	Coronavirus (COVID-19) case numbers in Germany as of May 2020, by Federal State
	Access data
	Source			Description
				The coronavirus (COVID-19) has affected every Federal State in Germany. Currently, as of May 2020, Bavaria has reported the highest number of cases of illness, followed by North Rhine-Westphalia and Baden-Württemberg. For more statistical data and facts, visit our Statista page about the coronavirus .
	Source	Robert Koch-Institut
	Conducted by	Robert Koch-Institut
	Survey period	as of May 10, 2020
	Region	Germany
	Type of survey	n.a.
	Number of respondents	n.a.
	Age group	n.a.
	Special characteristics	n.a.
	Note	These are preliminary figures. Numbers may change in the course of a day. Only case numbers transmitted electronically to the Robert Koch Institut (RKI) from health offices in Federal States. Due to the reporting delay between known cases locally and transferring data to the RKI, there may be deviations compared to numbers currently published by Federal States.
	Publication
	Published by	Robert Koch-Institut
	Publication date	May 2020
	Original source	rki.de
	ID	1105274

## Sheet: Data
	Coronavirus (COVID-19) case numbers in Germany by Federal State in 2020
	Coronavirus (COVID-19) case numbers in Germany as of May 2020, by Federal State
		Ilness cases	Deaths	Population
	Bavaria	44265	2153	9494939	26.1586	1	0	4.64606	0
	North Rhine-Westphalia	34964	1425	15852476	20.6621	2	0.30103	4.54362	0.30103
	Baden-Württemberg	33287	1542	7726859	19.6711	3	0.477121	4.52227	0.477121
	Lower Saxony	10827	498	6576137	6.39826	4	0.60206	4.03451	0.60206
	Hesse	8998	411	4783352	5.3174	5	0.69897	3.95415	0.69897
	Rheinland-Palatinate	6291	195	3411170	3.71769	6	0.778151	3.79872	0.778151
	Berlin	6261	165	2202241	3.69996	7	0.845098	3.79664	0.845098
	Saxony	4886	187	4764301	2.8874	8	0.90309	3.68895	0.90309
	Hamburg	4772	204	1836958	2.82003	9	0.954243	3.6787	0.954243
	Brandenburg	3101	134	2578312	1.83255	10	1	3.4915	1
	Schleswig Holstein	2938	123	2309409	1.73622	11	1.04139	3.46805	1.04139
	Saarland	2663	142	1060493	1.57371	12	1.07918	3.42537	1.07918
	Thuringia	2556	117	2611319	1.51048	13	1.11394	3.40756	1.11394
	Saxony-Anhalt	1640	48	2873127	0.969164	14	1.14613	3.21484	1.14613
	Bremen	1043	32	704287	0.616365	15	1.17609	3.01828	1.17609
	Mecklenburg-West Pomerania	726	19	1923959	0.429032	16	1.20412	2.86094
	Total	169218	7395	70709339

## Sheet: Sheet1
44265	2.85175
34964	2.61588		0.846327
33287	2.56672
10827	1.4436
8998	1.25856
6291	0.900677
6261	0.895896
4886	0.64793
4772	0.624322
3101	0.193281
2938	0.139286
2663	0.0410098
2556	0
