# Supplementary material for: On the authenticity of COVID-19 case figures
Source: PLoS One. 2020 Dec 8;15(12):e0243123. doi: 10.1371/journal.pone.0243123 (PMC7723280; doi:10.1371/journal.pone.0243123)
Supplement: S2 File — (ZIP) [file pone.0243123.s002.zip › india (zipf).xlsx]

## Sheet: Overview
	Statistic as Excel data file
	Number of the coronavirus (COVID-19) cases across Indian states and union territories as of May 11, 2020, by type
	Access data
	Source			Description
				The western state of Maharashtra reported the highest number of coronavirus (COVID-19) cases as of May 11, 2020. The western state of Gujarat and the southern state of Tamil Nadu trailed behind. As of that day, there were a total of around 67 thousand confirmed infections across India. The country went into lockdown on March 25, making it the largest lockdown in the world , restricting 1.3 billio…
	Source	Ministry of Health and Family Welfare (India)
	Conducted by	Ministry of Health and Family Welfare (India)
	Survey period	as of May 11, 2020
	Region	India
	Type of survey	n.a.
	Number of respondents	n.a.
	Age group	n.a.
	Special characteristics	n.a.
	Note	n.a.
	Publication
	Published by	Ministry of Health and Family Welfare (India)
	Publication date	May 2020
	Original source	mohfw.gov.in
	ID	1103458

## Sheet: Data
	COVID-19 cases in Indian states May 2020 by type
	Number of the coronavirus (COVID-19) cases across Indian states and union territories as of May 11, 2020, by type
		Confirmed	Recovered	Deceased	Population		Rank	Log(Rank)	Log(Confirmed)	Proportion
	Maharashtra	22171	4199	832	112374333		1	0	4.34579	33.0161	0
	Gujarat	8194	2545	493	60439692		2	0.30103	3.9135	12.2022	0.30103
	Tamil Nadu	7204	1959	47	72147030		3	0.477121	3.85757	10.7279	0.477121
	Delhi	6923	2069	73	16787941		4	0.60206	3.84029	10.3094	0.60206
	Rajasthan	3814	2176	107	68548437		5	0.69897	3.58138	5.67965	0.69897
	Madhya Pradesh	3614	1676	215	72626809		6	0.778151	3.55799	5.38182	0.778151
	Uttar Pradesh	3467	1653	74	199812342		7	0.845098	3.53995	5.16291	0.845098
	Andhra Pradesh	1980	925	45	49577103		8	0.90309	3.29667	2.94853	0.90309
	West Bengal	1939	417	185	91276115		9	0.954243	3.28758	2.88748	0.954243
	Punjab	1823	166	31	27743338		10	1	3.26079	2.71474	1
	Telangana	1196	750	30	35003674		11	1.04139	3.07773	1.78103	1.04139
	Jammu and Kashmir	861	383	9	12258433		12	1.07918	2.935	1.28217	1.07918
	Karnataka	848	424	31	61095297		13	1.11394	2.9284	1.26281	1.11394
	Haryana	703	300	10	25351462		14	1.14613	2.84696	1.04688	1.14613
	Bihar	696	365	6	104099452		15	1.17609	2.84261	1.03645	1.17609
	Kerala	512	489	4	33406061		16	1.20412	2.70927	0.762449	1.20412
	Odisha	377	68	3	41974219		17	1.23045	2.57634	0.561413	1.23045
	Chandigarh	169	24	2	1055450		18	1.25527	2.22789	0.251668
	Jharkhand	157	78	3	32988134		19	1.27875	2.1959	0.233798
	Tripura	150	2	0	3673917		20	1.30103	2.17609	0.223374
	Uttarakhand	68	46	1	10086292		21	1.32222	1.83251	0.101263
	Assam	63	34	2	31205576		22	1.34242	1.79934	0.093817
	Chhattisgarh	59	49	0	25545198		23	1.36173	1.77085	0.0878604
	Himachal Pradesh	55	39	2	6864602		24	1.38021	1.74036	0.0819037
	Ladakh	42	21	0	274000		25	1.39794	1.62325	0.0625447
	Andaman and Nicobar islands	33	33	0	380581		26	1.41497	1.51851	0.0491422
	Meghalaya	13	10	1	2966889		27	1.43136	1.11394	0.0193591
	Puducherry	9	6	0	1247953		28	1.44716	0.954243	0.0134024
	Goa	7	7	0	1458545		29	1.4624	0.845098	0.0104241
	Manipur	2	2	0	2570390		30	1.47712	0.30103	0.00297832
	Mizoram	1	1	0	1097206		31	1.49136	0	0.00148916
	Arunachal Pradesh	1	1	0	1383727		32	1.50515	0	0.00148916
	Dadra and Nagar Haveli	1	0	0	585764		33	1.51851	0	0.00148916
		67152			1207905962

## Sheet: Sheet1
22171	3.46119		0.717583
8194	2.46581
7204	2.33704
6923	2.29725
3814	1.70108
3614	1.64722
3467	1.6057
1980	1.0455
1939	1.02458
1823	0.962889
1196	0.541388
861	0.212745
848	0.197531
703	0.0100072
696	0
