# Supplementary material for: On the authenticity of COVID-19 case figures
Source: PLoS One. 2020 Dec 8;15(12):e0243123. doi: 10.1371/journal.pone.0243123 (PMC7723280; doi:10.1371/journal.pone.0243123)
Supplement: S2 File — (ZIP) [file pone.0243123.s002.zip › italy (zipf).xlsx]

## Sheet: Overview
	Statistic as Excel data file
	Coronavirus (COVID-19) cases in Italy as of May 11, 2020, by region
	Access data
	Source			Description
				After entering Italy, Coronavirus (COVID-19) has been spreading fast. As of May 11, 2020, the total number of cases reported by the authorities reached 220 thousand. The north of the country was mostly hit, and the region with the highest number of cases was Lombardy, which registered 82 thousand of them. The neighboring regions of Piedmont, and Emilia-Romagna followed in the list. The virus in t…
	Source	Ministero della Salute
	Conducted by	Ministero della Salute
	Survey period	May 11, 2020
	Region	Italy
	Type of survey	n.a.
	Number of respondents	n.a.
	Age group	n.a.
	Special characteristics	n.a.
	Note	n.a.
	Publication
	Published by	Ministero della Salute
	Publication date	May 2020
	Original source	http://salute.gov.it/
	ID	1099375

## Sheet: Data
	Coronavirus (COVID-19) cases in Italy as of May 11, 2020, by region
	Coronavirus (COVID-19) cases in Italy as of May 11, 2020, by region
		Confirmed	Rank	log(Rank)	log(Confirmed)	proportion	Population
	Lombardy	81871	1	0	4.91313	37.2456		0
	Piedmont	28776	2	0.30103	4.45903	13.0911		0.30103
	Emilia-Romagna	26876	3	0.477121	4.42936	12.2267		0.477121
	Veneto	18741	4	0.60206	4.27279	8.52584		0.60206
	Tuscany	9787	5	0.69897	3.99065	4.4524		0.69897
	Liguria	8832	6	0.778151	3.94606	4.01794		0.778151
	Lazio	7190	7	0.845098	3.85673	3.27095		0.845098
	Marche	6543	8	0.90309	3.81578	2.97661		0.90309
	Campania	4602	9	0.954243	3.66295	2.09359		0.954243
	Apulia	4327	10	1	3.63619	1.96848		1
	Autonomous Province of Trento	4297	11	1.04139	3.63317	1.95483		1.04139
	Sicily	3339	12	1.07918	3.52362	1.51901		1.07918
	Friuli-Venezia Giulia	3138	13	1.11394	3.49665	1.42757		1.11394
	Abruzzo	3107	14	1.14613	3.49234	1.41347		1.14613
	Autonomous Province of Bolzano	2572	15	1.17609	3.41027	1.17008		1.17609
	Umbria	1412	16	1.20412	3.14983	0.642361		1.20412
	Sardinia	1343	17	1.23045	3.12808	0.610971		1.23045
	Aosta Valley	1158	18	1.25527	3.06371	0.526809		1.25527
	Calabria	1134	19	1.27875	3.05461	0.515891		1.27875
	Basilicata	386	20	1.30103	2.58659	0.175603
	Molise	383	21	1.32222	2.5832	0.174238
		219814

## Sheet: Sheet1
81871	3.46046
28776	2.41486		0.823346
26876	2.34655
18741	1.98603
9787	1.33637
8832	1.2337
7190	1.02801
6543	0.933712
4602	0.581807
4327	0.520191
4297	0.513233
3339	0.260988
3138	0.198902
3107	0.188974
2572	0
