# Supplementary material for: On the authenticity of COVID-19 case figures
Source: PLoS One. 2020 Dec 8;15(12):e0243123. doi: 10.1371/journal.pone.0243123 (PMC7723280; doi:10.1371/journal.pone.0243123)
Supplement: S2 File — (ZIP) [file pone.0243123.s002.zip › Malaysia (zipf).xlsx]

## Sheet: Overview
	Statistic as Excel data file
	Number of confirmed COVID-19 cases per state in Malaysia as of May 12, 2020
	Access data
	Source			Description
				As of 12 p.m. on May 12, 2020, the state of Selangor had the highest number of confirmed novel coronavirus infections in Malaysia. To slow down the spread of the novel coronavirus, Malaysia had imposed a lockdown of the country under the Movement Control Order (MCO) starting on March 18. The MCO was extended till May 12, 2020. This measure seemed to have had an effect on slowing down the spread o…
	Source	Ministry of Health Malaysia
	Conducted by	Ministry of Health Malaysia
	Survey period	May 12, 2020
	Region	Malaysia
	Type of survey	n.a.
	Number of respondents	n.a.
	Age group	n.a.
	Special characteristics	n.a.
	Note	n.a.
	Publication
	Published by	Ministry of Health Malaysia
	Publication date	May 2020
	Original source	Confirmed cases by state
	ID	1107426

## Sheet: Data
	COVID-19 confirmed cases Malaysia 2020 by state
	Number of confirmed COVID-19 cases per state in Malaysia as of May 12, 2020
	Selangor	1610	1	23.8802	0
	Kuala Lumpur	1470	2	21.8036	0.30103
	Negeri Sembilan	742	3	11.0056	0.477121
	Johor	667	4	9.89321	0.60206
	Sarawak	543	5	8.05399	0.69897
	Sabah	328	6	4.86503	0.778151
	Pahang	312	7	4.62771	0.845098
	Perak	255	8	3.78226	0.90309
	Melaka	211	9	3.12964	0.954243
	Kelantan	155	10	2.29902	1
	Penang	121	11	1.79472	1.04139
	Terengganu	110	12	1.63156	1.07918
	Kedah	95	13	1.40908	1.11394
	Putrajaya	89	14	1.32008	1.14613
	Perlis	18	15	0.266983
	Labuan	16	16	0.237318
	total
		6742

## Sheet: Sheet1
1610	2.89535
1470	2.80438		0.753331
742	2.12071
667	2.01415
543	1.80847
328	1.30438
312	1.25437
255	1.05263
211	0.863222
155	0.554789
121	0.307154
110	0.211844
95	0.0652405
89	0
