# Supplementary material for: On the authenticity of COVID-19 case figures
Source: PLoS One. 2020 Dec 8;15(12):e0243123. doi: 10.1371/journal.pone.0243123 (PMC7723280; doi:10.1371/journal.pone.0243123)
Supplement: S2 File — (ZIP) [file pone.0243123.s002.zip › mexico (zipf).xlsx]

## Sheet: Overview
	Statistic as Excel data file
	Number of confirmed cases of novel coronavirus (COVID-19) in Mexico as of May 11, 2020, by state
	Access data
	Source			Description
				As of May 11, 2020, Mexico was the third Latin American country with the highest number of confirmed cases of COVID-19. By federate entity, Mexico City ranked first in number of confirmed cases, with more than 9,900 occurrences. For further information about the coronavirus (COVID-19) pandemic, please visit our dedicated Facts and Figures page.
	Source	Secretaría de Salud (Mexico)
	Conducted by	Secretaría de Salud (Mexico)
	Survey period	May 11, 2020
	Region	Mexico
	Type of survey	n.a.
	Number of respondents	n.a.
	Age group	n.a.
	Special characteristics	n.a.
	Note	n.a.
	Publication
	Published by	Secretaría de Salud (Mexico)
	Publication date	May 2020
	Original source	gob.mx/salud
	ID	1109180

## Sheet: Data
	México: COVID-19 cases 2020, by state
	Number of confirmed cases of novel coronavirus (COVID-19) in Mexico as of May 11, 2020, by state
		Confirmed	Rank	log(Rank)	log(Confirmed)	Proportion
	Mexico City	9983	1	0	3.99926	27.4809	0
	Mexico State	6155	2	0.30103	3.78923	16.9433	0.30103
	Baja California	2448	3	0.477121	3.38881	6.73879	0.477121
	Tabasco	1758	4	0.60206	3.24502	4.83938	0.60206
	Sinaloa	1516	5	0.69897	3.1807	4.1732	0.69897
	Veracruz	1352	6	0.778151	3.13098	3.72175	0.778151
	Puebla	1120	7	0.845098	3.04922	3.08311	0.845098
	Quintana Roo	1118	8	0.90309	3.04844	3.0776	0.90309
	Yucatán	848	9	0.954243	2.9284	2.33435	0.954243
	Morelos	820	10	1	2.91381	2.25727	1
	Tamaulipas	756	11	1.04139	2.87852	2.0811	1.04139
	Chihuahua	693	12	1.07918	2.84073	1.90767	1.07918
	Nuevo León	664	13	1.11394	2.82217	1.82784	1.11394
	Jalisco	636	14	1.14613	2.80346	1.75076	1.14613
	Guerrero	582	15	1.17609	2.76492	1.60211	1.17609
	Michoacán	577	16	1.20412	2.76118	1.58835	1.20412
	Hidalgo	574	17	1.23045	2.75891	1.58009	1.23045
	Coahuila	572	18	1.25527	2.7574	1.57459	1.25527
	Sonora	541	19	1.27875	2.7332	1.48925	1.27875
	Guanajuato	505	20	1.30103	2.70329	1.39015	1.30103
	Chiapas	419	21	1.32222	2.62221	1.15341	1.32222
	Baja California Sur	398	22	1.34242	2.59988	1.0956	1.34242
	Tlaxcala	386	23	1.36173	2.58659	1.06257	1.36173
	Aguascalientes	352	24	1.38021	2.54654	0.968976	1.38021
	San Luis Potosí	278	25	1.39794	2.44404	0.765271	1.39794
	Oaxaca	258	26	1.41497	2.41162	0.710216	1.41497
	Querétaro	252	27	1.43136	2.4014	0.693699	1.43136
	Nayarit	238	28	1.44716	2.37658	0.65516	1.44716
	Campeche	209	29	1.4624	2.32015	0.57533	1.4624
	Zacatecas	157	30	1.47712	2.1959	0.432185
	Durango	117	31	1.49136	2.06819	0.322074
	Colima	45	32	1.50515	1.65321	0.123875

## Sheet: Sheet1
9983	2.84217
6155	2.35855		1.14507
2448	1.43656
1758	1.10546
1516	0.95736
1352	0.84287
1120	0.654614
1118	0.652826
848	0.37641
820	0.342834
756	0.261571
693	0.17456
664	0.131812
636	0.0887281
582	0
