# Supplementary material for: On the authenticity of COVID-19 case figures
Source: PLoS One. 2020 Dec 8;15(12):e0243123. doi: 10.1371/journal.pone.0243123 (PMC7723280; doi:10.1371/journal.pone.0243123)
Supplement: S2 File — (ZIP) [file pone.0243123.s002.zip › Romania (Zipf).xlsx]

## Sheet: Overview
	Statistic as Excel data file
	Number of people tested positive for coronavirus (COVID-19) in Romania as of May 12, 2020, by region
	Access data
	Source			Description
				By May 12, out of the total number of 15,778 cases of coronavirus (COVID-19) in Romania, 4,811 cases were reported in two counties: Suceava and Bucharest. By contrast, Braila only had 19 people who tested positive for COVID-19. For further information about the coronavirus (COVID-19) pandemic, please visit our dedicated Facts and Figures page.
	Source	Știri Oficiale; Raportul de gardă; Ministerul Sănătății; Ziarul Libertatea; Ministerul Afacerilor Interne
	Conducted by	Știri Oficiale; Ministerul Sănătății; Ministerul Afacerilor Interne
	Survey period	March to May 2020
	Region	Romania
	Type of survey	n.a.
	Number of respondents	n.a.
	Age group	n.a.
	Special characteristics	n.a.
	Note	n.a.
	Publication
	Published by	Știri Oficiale; Raportul de gardă; Ziarul Libertatea; Ministerul Afacerilor Interne
	Publication date	May 2020
	Original source	mai.gov.ro
	ID	1104730

## Sheet: Data
	Number of people infected with COVID-19 in Romania 2020, by region
	Number of people tested positive for coronavirus (COVID-19) in Romania as of May 12, 2020, by region
		Confirmed	Rank	log(Rank)	log(Confirmed)	Proportion
	Suceava	3283	1	0	3.51627	20.8075	0
	Bucuresti	1528	2	0.30103	3.18412	9.68437	0.30103
	Neamt	773	3	0.477121	2.88818	4.89923	0.477121
	Arad	680	4	0.60206	2.83251	4.3098	0.60206
	Botosani	622	5	0.69897	2.79379	3.9422	0.69897
	Mures	608	6	0.778151	2.7839	3.85347	0.778151
	Brasov	578	7	0.845098	2.76193	3.66333	0.845098
	Hunedoara	568	8	0.90309	2.75435	3.59995	0.90309
	Galati	519	9	0.954243	2.71517	3.28939	0.954243
	Cluj	514	10	1	2.71096	3.2577	1
	Bihor	489	11	1.04139	2.68931	3.09925	1.04139
	Timis	472	12	1.07918	2.67394	2.99151	1.07918
	Vrancea	465	13	1.11394	2.66745	2.94714	1.11394
	Sibiu	424	14	1.14613	2.62737	2.68729	1.14613
	Bacau	388	15	1.17609	2.58883	2.45912	1.17609
	Ilfov	379	16	1.20412	2.57864	2.40208	1.20412
	Iasi	325	17	1.23045	2.51188	2.05983	1.23045
	Ialomita	296	18	1.25527	2.47129	1.87603	1.25527
	Bistrita-Nasaud	272	19	1.27875	2.43457	1.72392	1.27875
	Constanta	252	20	1.30103	2.4014	1.59716	1.30103
	Alba	250	21	1.32222	2.39794	1.58448	1.32222
	Covasna	222	22	1.34242	2.34635	1.40702	1.34242
	Giurgiu	205	23	1.36173	2.31175	1.29928	1.36173
	Arges	181	24	1.38021	2.25768	1.14717	1.38021
	Dambovita	152	25	1.39794	2.18184	0.963367	1.39794
	Dolj	150	26	1.41497	2.17609	0.950691	1.41497
	Vaslui	135	27	1.43136	2.13033	0.855622	1.43136
	Caras-Severin	109	28	1.44716	2.03743	0.690835	1.44716
	Teleorman	106	29	1.4624	2.02531	0.671822	1.4624
	Tulcea	90	30	1.47712	1.95424	0.570415	1.47712
	Buzau	83	31	1.49136	1.91908	0.526049	1.49136
	Gorj	82	32	1.50515	1.91381	0.519711	1.50515
	Mehedinti	82	33	1.51851	1.91381	0.519711	1.51851
	Prahova	78	34	1.53148	1.89209	0.494359
	Maramures	71	35	1.54407	1.85126	0.449994
	Calarasi	64	36	1.5563	1.80618	0.405628
	Unknown	58	37	1.5682	1.76343	0.3676
	Satu-Mare	54	38	1.57978	1.73239	0.342249
	Olt	51	39	1.59106	1.70757	0.323235
	Salaj	51	40	1.60206	1.70757	0.323235
	Valcea	26	41	1.61278	1.41497	0.164786
	Harghita	24	42	1.62325	1.38021	0.152111
	Braila	19	43	1.63347	1.27875	0.120421

## Sheet: Sheet1
3283	2.15898
1528	1.39418		1.85675
773	0.712743
680	0.584557
622	0.495404
608	0.472639
578	0.422038
568	0.404585
519	0.314368
514	0.304687
489	0.254826
472	0.219443
465	0.204501
424	0.112197
388	0.0234691
379	0
