# Supplementary material for: On the authenticity of COVID-19 case figures
Source: PLoS One. 2020 Dec 8;15(12):e0243123. doi: 10.1371/journal.pone.0243123 (PMC7723280; doi:10.1371/journal.pone.0243123)
Supplement: S2 File — (ZIP) [file pone.0243123.s002.zip › russia (zipf).xlsx]

## Sheet: Overview
	Statistic as Excel data file
	Coronavirus (COVID-19) confirmed cases in Russia as of May 12, 2020, by region*
	Access data
	Source			Description
				As of May 12, 2020, Moscow accounted for the highest number of people infected with the coronavirus (COVID-19) in Russia with over 121.3 thousand cases, followed by the Moscow Oblast with 22.7 thousand. In total, 232,243 COVID-19 cases were recorded in Russia, with over 43.5 thousand people cured and more than 2.1 thousand deaths due to the disease. COVID-19 in Moscow Moscow was Russia’s region w…
	Source	Russian Federal Service for Surveillance on Consumer Rights Protection and Human Wellbeing; Communication Center of the Government of the Russian Federation
	Conducted by	Russian Federal Service for Surveillance on Consumer Rights Protection and Human Wellbeing; Communication Center of the Government of the Russian Federation
	Survey period	As of May 12, 2020
	Region	Russia
	Type of survey	n.a.
	Number of respondents	n.a.
	Age group	n.a.
	Special characteristics	n.a.
	Note	* Deaths directly due to the virus. Update from 10:35am Moscow time (GMT+3).
	Publication
	Published by	Russian Federal Service for Surveillance on Consumer Rights Protection and Human Wellbeing; Communication Center of the Government of the Russian Federation
	Publication date	May 2020
	Original source	stopcoronavirus.rf
	ID	1102935

## Sheet: Data
	Coronavirus (COVID-19) cases in Russia as of May 12, 2020, by region
	Coronavirus (COVID-19) confirmed cases in Russia as of May 12, 2020, by region*
		Deaths*	Recoveries	Active cases	Total cases
	Moscow	1179	19642	100480	121301	1	52.2302	0	5.08386	0
	Moscow Oblast	219	1582	20899	22700	2	9.77425	0.30103	4.35603	0.30103
	Saint Petersburg	58	1784	6208	8050	3	3.4662	0.477121	3.9058	0.477121
	Nizhny Novgorod Oblast	32	744	4311	5087	4	2.19038	0.60206	3.70646	0.60206
	Dagestan Republic	23	1008	1857	2888	5	1.24353	0.69897	3.4606	0.69897
	Murmansk Oblast	5	312	2111	2428	6	1.04546	0.778151	3.38525	0.778151
	Sverdlovsk Oblast	3	382	1778	2163	7	0.931352	0.845098	3.33506	0.845098
	Krasnodar Krai	22	697	1407	2126	8	0.91542	0.90309	3.32756	0.90309
	Tula Oblast	14	333	1624	1971	9	0.84868	0.954243	3.29469	0.954243
	Rostov Oblast	24	455	1467	1946	10	0.837915	1	3.28914	1
	Kaluga Oblast	15	261	1648	1924	11	0.828443	1.04139	3.28421	1.04139
	Ryazan Oblast	7	239	1596	1842	12	0.793135	1.07918	3.26529	1.07918
	Tatarstan Republic	6	640	1186	1832	13	0.788829	1.11394	3.26293	1.11394
	Bryansk Oblast	29	592	1132	1753	14	0.754813	1.14613	3.24378	1.14613
	North Ossetia - Alania Republic	12	305	1406	1723	15	0.741895	1.17609	3.23629	1.17609
	Bashkortostan Republic	16	436	1195	1647	16	0.709171	1.20412	3.21669	1.20412
	Leningrad Oblast	6	466	1168	1640	17	0.706157	1.23045	3.21484	1.23045
	Kursk Oblast	6	329	1219	1554	18	0.669127	1.25527	3.19145	1.25527
	Tambov Oblast	2	314	1167	1483	19	0.638555	1.27875	3.17114	1.27875
	Krasnoyarsk Krai	15	375	1038	1428	20	0.614873	1.30103	3.15473	1.30103
	Kabardino-Balkarian Republic	4	261	1136	1401	21	0.603247	1.32222	3.14644	1.32222
	Vladimir Oblast	15	103	1269	1387	22	0.597219	1.34242	3.14208	1.34242
	Yamalo-Nenets Autonomous Okrug	3	179	1129	1311	23	0.564495	1.36173	3.1176	1.36173
	Ingushetia Republic	29	321	940	1290	24	0.555453	1.38021	3.11059	1.38021
	Chuvashia Republic	8	302	972	1282	25	0.552008	1.39794	3.10789	1.39794
	Yaroslavl Oblast	11	198	1066	1275	26	0.548994	1.41497	3.10551	1.41497
	Saratov Oblast	5	242	985	1232	27	0.530479	1.43136	3.09061	1.43136
	Novosibirsk Oblast	16	338	872	1226	28	0.527895	1.44716	3.08849	1.44716
	Mordovia Republic	8	237	980	1225	29	0.527465	1.4624	3.08814	1.4624
	Chelyabinsk Oblast	4	301	907	1212	30	0.521867	1.47712	3.0835	1.47712
	Orel Oblast	10	262	876	1148	31	0.49431	1.49136	3.05994	1.49136
	Volgograd Oblast	12	316	807	1135	32	0.488712	1.50515	3.055	1.50515
	Stavropol Krai	21	325	779	1125	33	0.484406	1.51851	3.05115	1.51851
	Samara Oblast	9	148	926	1083	34	0.466322	1.53148	3.03463	1.53148
	Orenburg Oblast	5	345	689	1039	35	0.447376	1.54407	3.01662	1.54407
	Khabarovsk Krai	7	407	563	977	36	0.42068	1.5563	2.98989	1.5563
	Mari El Republic	6	648	310	964	37	0.415082	1.5682	2.98408	1.5682
	Primorsky Krai	12	240	703	955	38	0.411207	1.57978	2.98	1.57978
	Lipetsk Oblast	3	194	747	944	39	0.406471	1.59106	2.97497	1.59106
	Voronezh Oblast	12	355	576	943	40	0.40604	1.60206	2.97451	1.60206
	Tver Oblast	10	373	549	932	41	0.401304	1.61278	2.96942	1.61278
	Smolensk Oblast	9	266	636	911	42	0.392262	1.62325	2.95952	1.62325
	Ivanovo Oblast	12	186	713	911	43	0.392262	1.63347	2.95952	1.63347
	Tyumen Oblast	6	309	587	902	44	0.388386	1.64345	2.95521	1.64345
	Ulyanovsk Oblast	4	152	730	886	45	0.381497	1.65321	2.94743	1.65321
	Kirov Oblast	5	324	547	876	46	0.377191	1.66276	2.9425	1.66276
	Belgorod Oblast	8	208	636	852	47	0.366857	1.6721	2.93044	1.6721
	Komi Republic	15	287	545	847	48	0.364704	1.68124	2.92788	1.68124
	Penza Oblast	10	440	387	837	49	0.360398	1.6902	2.92273	1.6902
	Khanty-Mansi Autonomous Okrug	6	265	551	822	50	0.35394	1.69897	2.91487	1.69897
	Chechen Republic	9	445	359	813	51	0.350064	1.70757	2.91009	1.70757
	Astrakhan Oblast	7	209	590	806	52	0.34705	1.716	2.90634	1.716
	Perm Krai	12	413	356	781	53	0.336286	1.72428	2.89265	1.72428
	Kaliningrad Oblast	11	216	545	772	54	0.33241	1.73239	2.88762	1.73239
	Altai Krai	3	290	434	727	55	0.313034	1.74036	2.86153	1.74036
	Buryatia Republic	5	200	454	659	56	0.283755	1.74819	2.81889	1.74819
	Sakha (Yakutiya) Republic	4	139	463	606	57	0.260934	1.75587	2.78247	1.75587
	Karachay-Cherkess Republic	3	118	428	549	58	0.23639	1.76343	2.73957	1.76343
	Novgorod Oblast	5	117	419	541	59	0.232946	1.77085	2.7332	1.77085
	Khakassia Republic	8	102	393	503	60	0.216583	1.77815	2.70157	1.77815
	Kalmykia Republic	6	146	345	497	61	0.214	1.78533	2.69636	1.78533
	Arkhangelsk Oblast	3	164	327	494	62	0.212708	1.79239	2.69373	1.79239
	Kamchatka Krai	0	61	337	398	63	0.171372	1.79934	2.59988	1.79934
	Udmurt Republic	12	151	232	395	64	0.17008	1.80618	2.5966	1.80618
	Kostroma Oblast	3	119	262	384	65	0.165344	1.81291	2.58433	1.81291
	Zabaykalsky Krai	1	132	231	364	66	0.156732	1.81954	2.5611	1.81954
	Irkutsk Oblast	4	94	235	333	67	0.143384	1.82607	2.52244	1.82607
	Omsk Oblast	7	59	266	332	68	0.142954	1.83251	2.52114	1.83251
	Pskov Oblast	8	67	253	328	69	0.141231	1.83885	2.51587	1.83885
	Vologda Oblast	1	106	210	317	70	0.136495	1.8451	2.50106	1.8451
	Tomsk Oblast	3	58	233	294	71	0.126592	1.85126	2.46835	1.85126
	Kemerovo Oblast	7	80	173	260	72	0.111952	1.85733	2.41497	1.85733
	Adygea Republic	7	184	61	252	73	0.108507	1.86332	2.4014	1.86332
	Crimea Republic	2	64	136	202	74	0.0869779	1.86923	2.30535	1.86923
	Jewish Autonomous Okrug	1	39	148	188	75	0.0809497	1.87506	2.27416	1.87506
	Karelia Republic	0	40	131	171	76	0.0736298	1.88081	2.233	1.88081
	Amur Oblast	1	30	138	169	77	0.0727686	1.88649	2.22789	1.88649
	Magadan Oblast	3	87	67	157	78	0.0676016	1.89209	2.1959	1.89209
	Tyva Republic	0	30	114	144	79	0.062004	1.89763	2.15836	1.89763
	Sevastopol	2	28	99	129	80	0.0555453	1.90309	2.11059	1.90309
	Kurgan Oblast	0	37	47	84	81	0.036169	1.90849	1.92428	1.90849
	Altai Republic	0	25	31	56	82	0.0241127	1.91381	1.74819	1.91381
	Nenets Autonomous Okrug	0	1	49	50	83	0.0215292	1.91908	1.69897	1.91908
	Sakhalin Oblast	0	20	21	41	84	0.0176539	1.92428	1.61278	1.92428
	Chukotka Autonomous Okrug	0	13	18	31	85	0.0133481	1.92942	1.49136	1.92942

## Sheet: Sheet1
121301	5.05705
22700	3.38114		1.46774
8050	2.34444
5087	1.88546
2888	1.31933
2428	1.14584
2163	1.03027
2126	1.01301
1971	0.937312
1946	0.924547
1924	0.913177
1842	0.869623
1832	0.864179
1753	0.820099
1723	0.802838
1647	0.757726
1640	0.753467
1554	0.699603
1483	0.652838
1428	0.615046
1401	0.595957
1387	0.585914
1311	0.529561
1290	0.513413
1282	0.507192
1275	0.501717
1232	0.46741
1226	0.462528
1225	0.461712
1212	0.451043
1148	0.396792
1135	0.385403
1125	0.376554
1083	0.338506
1039	0.297029
977	0.235502
964	0.222107
955	0.212727
944	0.201142
943	0.200082
932	0.188348
911	0.165558
911	0.165558
902	0.15563
886	0.137732
876	0.126382
852	0.098602
847	0.0927161
837	0.0808395
822	0.0627558
813	0.0517466
806	0.0430992
781	0.0115906
772	0
