# Supplementary material for: On the authenticity of COVID-19 case figures
Source: PLoS One. 2020 Dec 8;15(12):e0243123. doi: 10.1371/journal.pone.0243123 (PMC7723280; doi:10.1371/journal.pone.0243123)
Supplement: S2 File — (ZIP) [file pone.0243123.s002.zip › spain (zipf).xlsx]

## Sheet: Overview
	Statistic as Excel data file
	Number of confirmed cases of coronavirus (COVID-19) in Spain as of May 12, 2020, by autonomous community
	Access data
	Source			Description
				The number of cases of the coronavirus disease that originated in the Chinese city of Wuhan (COVID-19) in Spain amounted to over 228 thousand as of May 12, 2020. The virus spread to all Spanish regions, with the Community of Madrid suffering the highest number of cases with 65 thousand people. The impact in the northern regions of Catalonia and Basque Country was also significant, with 55 thousan…
	Source	Ministry of Health, Social Services and Equality
	Conducted by	El País
	Survey period	as of May 12, 2020
	Region	Spain
	Type of survey	n.a.
	Number of respondents	n.a.
	Age group	n.a.
	Special characteristics	including discharged cases
	Note	The Spanish Health Ministry made a series of arrangements as of the 17th April to validate the data collected by the Catalan health authorities. This change will affect the number of cumulative cases until the Ministry releases the newly adjusted figures. As stated by the source: "As of the 20th April, the institution began to issue data corresponding to symptom-free patients with positive antibo…
	Publication
	Published by	El País
	Publication date	May 2020
	Original source	elpais.com
	ID	1102882

## Sheet: Data
	Cases of coronavirus confirmed in Spain in 2020 by region
	Number of confirmed cases of coronavirus (COVID-19) in Spain as of May 12, 2020, by autonomous community
		Confirmed	Population
	Community of Madrid	64972		1	28.4927	0	4.81273
	Catalonia	55144		2	24.1828	0.30103	4.7415
	Castile and Leon	18048		3	7.91475	0.477121	4.25643
	Castile la Mancha	16431		4	7.20563	0.60206	4.21566
	Basque Country	13176		5	5.77819	0.69897	4.11978
	Andalusia	12293		6	5.39096	0.778151	4.08966
	Region of Valencia	10740		7	4.70991	0.845098	4.031
	Galicia	9291		8	4.07446	0.90309	3.96806
	Aragon	5359		9	2.35013	0.954243	3.72908
	Navarre	5081		10	2.22822	1	3.70595
	La Rioja	4008		11	1.75766	1.04139	3.60293
	Extremadura	2919		12	1.28009	1.07918	3.46523
	Asturias	2351		13	1.031	1.11394	3.37125
	Canary Islands	2268		14	0.994606	1.14613	3.35564
	Cantabria	2246		15	0.984958	1.17609	3.35141
	Balearic Islands	1953		16	0.856466	1.20412	3.2907
	Murcia	1517		17	0.665263	1.23045	3.18099
	Melilla	119		18	0.0521861	1.25527	2.07555
	Ceuta	114		19	0.0499934	1.27875	2.0569
	Total	228030

## Sheet: Sheet1
64972	1.94491		1.22075
55144	1.7809
18048	0.663989
16431	0.570124
13176	0.349351
12293	0.279984
10740	0.144929
9291	0
