# Supplementary material for: On the authenticity of COVID-19 case figures
Source: PLoS One. 2020 Dec 8;15(12):e0243123. doi: 10.1371/journal.pone.0243123 (PMC7723280; doi:10.1371/journal.pone.0243123)
Supplement: S2 File — (ZIP) [file pone.0243123.s002.zip › sweden (zipf).xlsx]

## Sheet: Overview
	Statistic as Excel data file
	Number of coronavirus (COVID-19) cases in Sweden in 2020, by region (as of May 11, 2020)
	Access data
	Source			Description
				The highest number of confirmed coronavirus (COVID-19) cases in Sweden as of May 11, 2020 was in Region Stockholm, with 9,607 cases. The second highest number of cases was in Region Västra Götaland, where there were 3,560 confirmed cases. The first case of the coronavirus (COVID-19) in Sweden was confirmed on January 31, 2020. The number of cases in Sweden increased significantly at the beginning…
	Source	Folkhälsomyndigheten
	Conducted by	Folkhälsomyndigheten
	Survey period	As of May 11, 2020*
	Region	Sweden
	Type of survey	n.a.
	Number of respondents	n.a.
	Age group	n.a.
	Special characteristics	n.a.
	Note	* Numbers may change in the course of a day.
	Publication
	Published by	Folkhälsomyndigheten
	Publication date	May 2020
	Original source	Folkhälsomyndigheten Antal fall av covid-19
	ID	1103949

## Sheet: Data
	Number of coronavirus (COVID-19) cases in Sweden 2020, by region
	Number of coronavirus (COVID-19) cases in Sweden in 2020, by region (as of May 11, 2020)
	Stockholm	9607	1	36.0217	0	3.98259	0
	Västra Götaland	3560	2	13.3483	0.30103	3.55145	0.30103
	Östergötland	1626	3	6.09674	0.477121	3.21112	0.477121
	Sörmland	1412	4	5.29434	0.60206	3.14983	0.60206
	Örebro	1323	5	4.96063	0.69897	3.12156	0.69897
	Uppsala	1309	6	4.90814	0.778151	3.11694	0.778151
	Skåne	1061	7	3.97825	0.845098	3.02572	0.845098
	Jönköping	998	8	3.74203	0.90309	2.99913	0.90309
	Dalarna	967	9	3.6258	0.954243	2.98543	0.954243
	Västmanland	918	10	3.44207	1	2.96284	1
	Gävleborg	805	11	3.01837	1.04139	2.9058	1.04139
	Kronoberg	495	12	1.85602	1.07918	2.69461	1.07918
	Halland	479	13	1.79603	1.11394	2.68034	1.11394
	Jämtland Härjedalen	445	14	1.66854	1.14613	2.64836	1.14613
	Västerbotten	365	15	1.36858	1.17609	2.56229	1.17609
	Västernorrland	351	16	1.31609	1.20412	2.54531	1.20412
	Norrbotten	303	17	1.13611	1.23045	2.48144	1.23045
	Värmland	271	18	1.01612	1.25527	2.43297	1.25527
	Kalmar	226	19	0.847394	1.27875	2.35411	1.27875
	Blekinge	85	20	0.31871	1.30103	1.92942	1.30103
	Gotland	64	21	0.23997	1.32222	1.80618	1.32222

## Sheet: Sheet1
9607	2.47941		1.42455
3560	1.48667
1626	0.703036
1412	0.56192
1323	0.496815
1309	0.486176
1061	0.276125
998	0.214911
967	0.183356
918	0.131355
805	0
