# Supplementary material for: On the authenticity of COVID-19 case figures
Source: PLoS One. 2020 Dec 8;15(12):e0243123. doi: 10.1371/journal.pone.0243123 (PMC7723280; doi:10.1371/journal.pone.0243123)
Supplement: S2 File — (ZIP) [file pone.0243123.s002.zip › uk (zipf).xlsx]

## Sheet: Overview
	Statistic as Excel data file
	Number of coronavirus (COVID-19) cases in the United Kingdom (UK) as of May 11, 2020, by country/region*
	Access data
	Source			Description
				On January 31, 2020, the first two cases of coronavirus in the United Kingdom (UK) were confirmed in the Yorkshire and Humber region, since then the cases in this region have increased to 12,366. London has the highest number of confirmed cases of the virus in the UK with 25,891 registered cases, while the North West and the South East have 22,510 and 19,344 confirmed cases respectively. The coro…
	Source	Public Health England; Public Health Agency of Northern Ireland; Scottish Government; Welsh Government
	Conducted by	GOV.UK
	Survey period	May 11, 2020
	Region	United Kingdom
	Type of survey	n.a.
	Number of respondents	n.a.
	Age group	n.a.
	Special characteristics	n.a.
	Note	5,544 cases have unreported locations in England * Regions shown for England are NHS regions. The source changed the classification of the regions on April 14. Scotland coronavirus information . Wales coronavirus information . Northern Ireland coronavirus information .
	Publication
	Published by	Public Health England; Public Health Agency of Northern Ireland; Scottish Government; Welsh Government
	Publication date	May 2020
	Original source	Coronavirus (COVID-19): latest information and advice
	ID	1102151

## Sheet: Data
	Coronavirus (COVID-19) cases in the UK as of May 11, 2020, by country/region
	Number of coronavirus (COVID-19) cases in the United Kingdom (UK) as of May 11, 2020, by country/region*
		Confirmed	Rank	log(Rank)	log(Confirmed)	Proportion
	London	25891	1	0	4.41315	16.1389	0
	North West	22510	2	0.30103	4.35238	14.0314	0.30103
	South East	19344	3	0.477121	4.28655	12.0579	0.477121
	West Midlands	15000	4	0.60206	4.17609	9.35011	0.60206
	Scotland	13627	5	0.69897	4.1344	8.49426	0.69897
	Yorkshire and the Humber	12366	6	0.778151	4.09223	7.70823	0.778151
	East of England	12295	7	0.845098	4.08973	7.66397	0.845098
	Wales	11468	8	0.90309	4.05949	7.14847	0.90309
	North East	9044	9	0.954243	3.95636	5.63749	0.954243
	East Midlands	7688	10	1	3.88581	4.79224	1
	South West	7044	11	1.04139	3.84782	4.39081	1.04139
	Northern Ireland	4149	12	1.07918	3.61794	2.58624	1.07918

## Sheet: Sheet1
25891	10.1617		0.814335		2.69484
22510	10.0217		0.674399
19344	9.87014		0.522822
15000	9.61581		0.26849
13627	9.51981		0.172493
12366	9.42271		0.0753902
12295	9.41695		0.0696321
11468	9.34732		0
