# Supplementary material for: On the authenticity of COVID-19 case figures
Source: PLoS One. 2020 Dec 8;15(12):e0243123. doi: 10.1371/journal.pone.0243123 (PMC7723280; doi:10.1371/journal.pone.0243123)
Supplement: S2 File — (ZIP) [file pone.0243123.s002.zip › usa (zipf).xlsx]

## Sheet: Overview
	Statistic as Excel data file
	Total number of cases of coronavirus (COVID-19) in the United States as of May 11, 2020, by state
	Access data
	Source			Description
				As of May 11, 2020, the state with the highest number of COVID-19 cases was New York. More than 1.3 million cases have been reported across the United States, with the overwhelming majority of cases found in the state of New York. From an epidemic to a pandemic The World Health Organization declared the COVID-19 outbreak as a pandemic on March 11, 2020. The term pandemic refers to multiple outbre…
	Source	New York Times
	Conducted by	New York Times
	Survey period	as of May 11, 2020, 6:00 a.m. ET
	Region	United States
	Type of survey	n.a.
	Number of respondents	n.a.
	Age group	n.a.
	Special characteristics	n.a.
	Note	Includes confirmed and probable cases where available. For further information about the coronavirus (COVID-19) pandemic, please visit our dedicated Facts and Figures page.
	Publication
	Published by	New York Times
	Publication date	May 2020
	Original source	nytimes.com
	ID	1102807

## Sheet: Data
	Total number of U.S. coronavirus (COVID-19) cases as of May 11, 2020, by state
	Total number of cases of coronavirus (COVID-19) in the United States as of May 11, 2020, by state
		Confirmed	Population	Rank	log(Rank)	log(Confirmed)	Proportion		Empricial	Zipf's						s	1.05
	New York	340657	19453561	1	0	5.53232	25.4839	0	0.268466	0.266688						Hs	3.74971
	New Jersey	138532	8882190	2	0.30103	5.14155	10.3633	0.30103	0.109175	0.128802
	Massachusetts	77793	6949503	3	0.477121	4.89094	5.81954	0.477121	0.0613074	0.0841445
	Illinois	77662	12671821	4	0.60206	4.89021	5.80974	0.60206	0.0612042	0.0622071
	California	68052	39512223	5	0.69897	4.83284	5.09083	0.69897	0.0536307	0.0492135
	Pennsylvania	60037	12801989	6	0.778151	4.77842	4.49125	0.778151	0.0473142	0.0406391
	Michigan	47116	9986857	7	0.845098	4.67317	3.52465	0.845098	0.0371314	0.0345661
	Florida	40588	21477737	8	0.90309	4.6084	3.03631	0.90309	0.0319868	0.030044
	Texas	40037	28995881	9	0.954243	4.60246	2.99509	0.954243	0.0315525	0.026549
	Connecticut	33554	3565287	10	1	4.52574	2.51011	1	0.0264434	0.0237686
	Maryland	32693	6045680	11	1.04139	4.51445	2.4457	1.04139	0.0257648	0.0215051
	Georgia	32267	10617423	12	1.07918	4.50876	2.41383	1.07918	0.0254291	0.0196274
	Louisiana	31600	4648794	13	1.11394	4.49969	2.36393	1.11394	0.0249035	0.0180452
	Indiana	24633	6732219	14	1.14613	4.39152	1.84274	1.14613	0.0194129	0.0166943
	Ohio	24086	11689100	15	1.17609	4.38176	1.80182	1.17609	0.0189818	0.0155277
	Virginia	24081	8535519	16	1.20412	4.38167	1.80145	1.20412	0.0189779	0.0145103
	Colorado	19595	5758736	17	1.23045	4.29215	1.46586	1.23045	0.0154425	0.0136154
	Washington	17909	7614893	18	1.25527	4.25307	1.33974	1.25527	0.0141138	0.0128223
	Tennessee	15060	6833174	19	1.27875	4.17782	1.12661	1.27875	0.0118685	0.0121147
	North Carolina	14783	10488084	20	1.30103	4.16976	1.10589	1.30103	0.0116502	0.0114795
	Iowa	11959	3155070	21	1.32222	4.07769	0.894628	1.32222	0.0094247	0.0109062
	Rhode Island	11274	1059361	22	1.34242	4.05208	0.843385	1.34242	0.00888486	0.0103863
	Minnesota	11271	5639632	23	1.36173	4.05196	0.843161	1.36173	0.0088825	0.00991262
	Arizona	11119	7278717	24	1.38021	4.04607	0.83179	1.38021	0.00876271	0.0094794
	Wisconsin	10219	5822434	25	1.39794	4.00941	0.764463	1.39794	0.00805343	0.00908167
	Missouri	9906	6137428	26	1.41497	3.9959	0.741048	1.41497	0.00780676	0.00871527
	Alabama	9889	4903185	27	1.43136	3.99515	0.739776	1.43136	0.00779336	0.00837666
	Mississippi	9501	2976149	28	1.44716	3.97777	0.710751	1.44716	0.00748759	0.00806282
	Nebraska	8329	1934408	29	1.4624	3.92059	0.623076	1.4624	0.00656395	0.00777114
	South Carolina	7653	5148714	30	1.47712	3.88383	0.572505	1.47712	0.00603121	0.00749938
	Kansas	7045	2913314	31	1.49136	3.84788	0.527022	1.49136	0.00555205	0.00724558
	Kentucky	6486	4467673	32	1.50515	3.81198	0.485204	1.50515
	Delaware	6447	973764	33	1.51851	3.80936	0.482287	1.51851
	District of Columbia	6272	705749	34	1.53148	3.79741	0.469196	1.53148
	Utah	6251	3205958	35	1.54407	3.79595	0.467625	1.54407
	Nevada	6150	3080156	36	1.5563	3.78888	0.460069	1.5563
	New Mexico	4863	2096829	37	1.5682	3.6869	0.363791	1.5682
	Oklahoma	4589	3956971	38	1.57978	3.66172	0.343294	1.57978
	Arkansas	4012	3017825	39	1.59106	3.60336	0.30013	1.59106
	South Dakota	3517	884659	40	1.60206	3.54617	0.2631	1.60206
	Oregon	3228	4217737	41	1.61278	3.50893	0.24148	1.61278
	New Hampshire	3071	1359711	42	1.62325	3.48728	0.229735	1.62325
	Idaho	2232	1787065	43	1.63347	3.34869	0.166971	1.63347
	Puerto Rico	2198	3193694	44	1.64345	3.34203	0.164428	1.64345
	North Dakota	1491	762062	45	1.65321	3.17348	0.111539	1.65321
	Maine	1436	1344212	46	1.66276	3.15715	0.107424	1.66276
	West Virginia	1362	1792147	47	1.6721	3.13418	0.101888	1.6721
	Guam	1120	165718	48	1.68124	3.04922	0.0837849	1.68124
	Vermont	927	623989	49	1.6902	2.96708	0.069347	1.6902
	Wyoming	662	578759	50	1.69897	2.82086	0.0495229	1.69897
	Hawaii	621	1415872	51	1.70757	2.79309	0.0464557	1.70757
	Montana	458	1068778	52	1.716	2.66087	0.034262	1.716
	Alaska	378	731545	53	1.72428	2.57749	0.0282774	1.72428
	Virgin Islands	69	104914	54	1.73239	1.83885	0.00516175	1.73239
	Northern Mariana Islands	16	55194	55	1.74036	1.20412	0.00119693	1.74036
	Total	1336756	331820064

## Sheet: Hills
340657	4.01442		0.821234
138532	3.11465
77793	2.5376
77662	2.53591
68052	2.40382
60037	2.27851
47116	2.03616
40588	1.88702
40037	1.87335
33554	1.6967
32693	1.67071
32267	1.65759
31600	1.63671
24633	1.38763
24086	1.36518
24081	1.36497
19595	1.15882
17909	1.06885
15060	0.89559
14783	0.877026
11959	0.665032
11274	0.606047
11271	0.605781
11119	0.592203
10219	0.507797
9906	0.476689
9889	0.474971
9501	0.434945
8329	0.303291
7653	0.218646
7045	0.135866
6486	0.0531939
6447	0.0471628
6272	0.0196432
6251	0.0162894
6150	0
